# Supplementary material for: 2-Methyl­sulfanyl-1,2,4-triazolo[1,5-a]quinazolin-5(4H)-one
Source: Acta Crystallogr Sect E Struct Rep Online. 2012 May 19;68(Pt 6):o1805. doi: 10.1107/S1600536812021757 (PMC3379379; doi:10.1107/S1600536812021757)
Supplement: Supplementary file 1 [file e-68-o1805-sup1.cif]

##############################################################################
#                                                                            #
# This CIF contains the data in a paper accepted for publication in          #
# Acta Crystallographica Section E. It conforms to the requirements of       #
# Notes for Authors for Acta Crystallographica Section E, and has been       #
# peer reviewed under the auspices of the IUCr Commission on Journals.       #
#                                                                            #
# Full details of the Crystallographic Information File format               #
# are given in the paper "The Crystallographic Information File (CIF):       #
# a New Standard Archive File for Crystallography" by S. R. Hall, F. H.      #
# Allen and I. D. Brown [Acta Cryst. (1991), A47, 655-685].                  #
#                                                                            #
# The current version of the core CIF dictionary is obtainable from          #
# ftp://ftp.iucr.org/pub/cif_core.dic.                                       #
#                                                                            #
# Software is freely available for graphical display of the structure(s)     #
# in this CIF. For information consult the CIF software page                 #
# http://www.iucr.org/resources/cif/software.                                #
#                                                                            #
# This file may be used for bona fide research purposes within the           #
# scientific community so long as proper attribution is given to the journal # 
# article from which it was obtained.                                        #
#                                                                            #
##############################################################################
data_global
_audit_creation_method     SHELXL-97
_journal_date_recd_electronic     2012-05-10
_journal_date_accepted     2012-05-14
_journal_name_full     'Acta Crystallographica, Section E'
_journal_year     2012
_journal_volume     68
_journal_issue      6
_journal_page_first     o1805
_journal_page_last     o1805
_journal_paper_category     QO
_journal_paper_doi     10.1107/S1600536812021757
_journal_coeditor_code     BT5914
_publ_contact_author
;
     Dr. Seik Weng Ng
     Department of Chemistry
     University of Malaya
     50603 Kuala Lumpur
     Malaysia
;
_publ_contact_author_email     seikweng@um.edu.my
_publ_contact_author_fax     '03 7967 4193'
_publ_contact_author_phone     '03 7967 6778'
_publ_section_title
;
2-Methylsulfanyl-1,2,4-triazolo[1,5-<i>a</i>]quinazolin-5(4<i>H</i>)-one
;
loop_
    _publ_author_name
    _publ_author_address
    'Al-Salahi, Rashad'
;
Department of Pharmaceutical Chemistry
College of Pharmacy
King Saud University
Riyadh 11451
Saudi Arabia
;
    'Al-Omar, Mohamed'
;
Department of Pharmaceutical Chemistry
College of Pharmacy
King Saud University
Riyadh 11451
Saudi Arabia
;
    'Abbas, Mohammed'
;
Department of Pharmaceutical Chemistry
College of Pharmacy
King Saud University
Riyadh 11451
Saudi Arabia
;
    'Ng, Seik Weng'
;
     Department of Chemistry
     University of Malaya
     50603 Kuala Lumpur
     Malaysia
     and
     Chemistry Department
     Faculty of Science
     King Abdulaziz University
     PO Box 80203 Jeddah
     Saudi Arabia
;
data_I
_audit_creation_method     SHELXL-97
_chemical_name_systematic
;
2-Methylsulfanyl-1,2,4-triazolo[1,5-<i>a</i>]quinazolin-5(4<i>H</i>)-one
;
_chemical_name_common     ?
_chemical_formula_moiety     'C10 H8 N4 O S'
_chemical_formula_sum     'C10 H8 N4 O S'
_chemical_formula_iupac     'C10 H8 N4 O S'
_chemical_formula_weight     232.26
_chemical_melting_point     ?
_symmetry_cell_setting     monoclinic
_symmetry_space_group_name_H-M     'P 21/c'
_symmetry_space_group_name_Hall     '-P 2ybc'
loop_
    _symmetry_equiv_pos_as_xyz
    'x, y, z'
    '-x, y+1/2, -z+1/2'
    '-x, -y, -z'
    'x, -y-1/2, z-1/2'
_cell_length_a     10.41500(10)
_cell_length_b     5.06310(10)
_cell_length_c     18.6564(3)
_cell_angle_alpha     90.00
_cell_angle_beta     96.8570(10)
_cell_angle_gamma     90.00
_cell_volume     976.76(3)
_cell_formula_units_Z     4
_cell_measurement_reflns_used     10679
_cell_measurement_theta_min     4.2720
_cell_measurement_theta_max     76.6936
_cell_measurement_temperature     294(2)
_exptl_crystal_description     prism
_exptl_crystal_colour     colorless
_exptl_crystal_size_max     0.35
_exptl_crystal_size_mid     0.15
_exptl_crystal_size_min     0.10
_exptl_crystal_density_diffrn     1.579
_exptl_crystal_density_meas     ?
_exptl_crystal_density_method     'not measured'
_exptl_crystal_F_000     480
_exptl_absorpt_coefficient_mu     2.813
_exptl_absorpt_correction_type     multi-scan
_exptl_absorpt_process_details     '(CrysAlis PRO; Agilent, 2012)'
_exptl_absorpt_correction_T_min     0.4392
_exptl_absorpt_correction_T_max     0.7662
_diffrn_ambient_temperature     294(2)
_diffrn_radiation_type     CuK\a
_diffrn_radiation_wavelength     1.54184
_diffrn_radiation_source     'SuperNova (Cu) X-ray Source'
_diffrn_radiation_monochromator     Mirror
_diffrn_measurement_device_type
                  'Agilent SuperNova Dual diffractometer with an Atlas detector'
_diffrn_measurement_method     '\w scan'
_diffrn_detector_area_resol_mean     10.4041
_diffrn_reflns_number     15980
_diffrn_reflns_av_R_equivalents     0.0328
_diffrn_reflns_av_sigmaI/netI     0.0130
_diffrn_reflns_theta_min     4.28
_diffrn_reflns_theta_max     76.89
_diffrn_reflns_theta_full     76.89
_diffrn_measured_fraction_theta_max     0.993
_diffrn_measured_fraction_theta_full     0.993
_diffrn_reflns_limit_h_min     -13
_diffrn_reflns_limit_h_max     13
_diffrn_reflns_limit_k_min     -6
_diffrn_reflns_limit_k_max     6
_diffrn_reflns_limit_l_min     -23
_diffrn_reflns_limit_l_max     23
_diffrn_standards_number     0
_diffrn_standards_interval_count     0
_diffrn_standards_interval_time     0
_diffrn_standards_decay_%     0
_reflns_number_total     2052
_reflns_number_gt     1996
_reflns_threshold_expression     I>2\s(I)
_refine_ls_structure_factor_coef     Fsqd
_refine_ls_matrix_type     full
_refine_ls_R_factor_all     0.0310
_refine_ls_R_factor_gt     0.0303
_refine_ls_wR_factor_gt     0.0883
_refine_ls_wR_factor_ref     0.0894
_refine_ls_goodness_of_fit_ref     1.054
_refine_ls_restrained_S_all     1.054
_refine_ls_number_reflns     2052
_refine_ls_number_parameters     151
_refine_ls_number_restraints     0
_refine_ls_hydrogen_treatment     mixed
_refine_ls_weighting_scheme     calc
_refine_ls_weighting_details
         'calc w=1/[\s^2^(Fo^2^)+(0.0547P)^2^+0.2828P] where P=(Fo^2^+2Fc^2^)/3'
_atom_sites_solution_hydrogens     geom
_atom_sites_solution_primary     direct
_atom_sites_solution_secondary     difmap
_refine_ls_shift/su_max     0.001
_refine_ls_shift/su_mean     0.001
_refine_diff_density_max     0.242
_refine_diff_density_min     -0.207
_refine_ls_extinction_method     'SHELXL97 (Sheldrick, 2008)'
_refine_ls_extinction_coef     0.0089(9)
_refine_ls_extinction_expression
                                  'Fc^*^=kFc[1+0.001xFc^2^\l^3^/sin(2\q)]^-1/4^'
loop_
    _atom_type_symbol
    _atom_type_description
    _atom_type_scat_dispersion_real
    _atom_type_scat_dispersion_imag
    _atom_type_scat_source
    'C' 'C' 0.0181 0.0091
                         'International Tables Vol C Tables 4.2.6.8 and 6.1.1.4'
    'H' 'H' 0.0000 0.0000
                         'International Tables Vol C Tables 4.2.6.8 and 6.1.1.4'
    'N' 'N' 0.0311 0.0180
                         'International Tables Vol C Tables 4.2.6.8 and 6.1.1.4'
    'O' 'O' 0.0492 0.0322
                         'International Tables Vol C Tables 4.2.6.8 and 6.1.1.4'
    'S' 'S' 0.3331 0.5567
                         'International Tables Vol C Tables 4.2.6.8 and 6.1.1.4'
_computing_data_collection     'CrysAlis PRO (Agilent, 2012)'
_computing_cell_refinement     'CrysAlis PRO (Agilent, 2012)'
_computing_data_reduction     'CrysAlis PRO (Agilent, 2012)'
_computing_structure_solution     'SHELXS97 (Sheldrick, 2008)'
_computing_structure_refinement     'SHELXL97 (Sheldrick, 2008)'
_computing_molecular_graphics     'X-SEED (Barbour, 2001)'
_computing_publication_material     'publCIF (Westrip, 2010)'
loop_
    _atom_site_type_symbol
    _atom_site_label
    _atom_site_fract_x
    _atom_site_fract_y
    _atom_site_fract_z
    _atom_site_U_iso_or_equiv
    _atom_site_adp_type
    _atom_site_calc_flag
    _atom_site_refinement_flags
    _atom_site_occupancy
    _atom_site_symmetry_multiplicity
    _atom_site_disorder_assembly
    _atom_site_disorder_group
    S S1 0.07695(3) 0.09449(7) 0.203762(17) 0.03356(15) Uani d . 1 1 . .
    O O1 0.19589(12) 1.1102(2) -0.05498(6) 0.0527(3) Uani d . 1 1 . .
    N N1 0.25468(10) 0.6522(2) 0.12100(5) 0.0284(2) Uani d . 1 1 . .
    N N2 0.24857(10) 0.4808(2) 0.17833(5) 0.0299(2) Uani d . 1 1 . .
    N N3 0.07817(11) 0.4211(2) 0.09036(6) 0.0327(3) Uani d . 1 1 . .
    N N4 0.13609(11) 0.7645(3) 0.01027(6) 0.0365(3) Uani d . 1 1 . .
    C C1 0.34851(12) 0.8433(3) 0.11483(6) 0.0282(3) Uani d . 1 1 . .
    C C2 0.45835(13) 0.8685(3) 0.16496(7) 0.0331(3) Uani d . 1 1 . .
    H H2 0.4716 0.7559 0.2045 0.040 Uiso calc R 1 1 . .
    C C3 0.54687(13) 1.0631(3) 0.15483(8) 0.0357(3) Uani d . 1 1 . .
    H H3 0.6209 1.0803 0.1877 0.043 Uiso calc R 1 1 . .
    C C4 0.52720(14) 1.2342(3) 0.09627(8) 0.0381(3) Uani d . 1 1 . .
    H H4A 0.5867 1.3674 0.0908 0.046 Uiso calc R 1 1 . .
    C C5 0.41916(13) 1.2058(3) 0.04634(7) 0.0365(3) Uani d . 1 1 . .
    H H5 0.4066 1.3195 0.0070 0.044 Uiso calc R 1 1 . .
    C C6 0.32892(12) 1.0088(3) 0.05434(7) 0.0311(3) Uani d . 1 1 . .
    C C7 0.21660(14) 0.9725(3) -0.00156(7) 0.0359(3) Uani d . 1 1 . .
    C C8 0.15228(12) 0.6134(3) 0.07104(7) 0.0303(3) Uani d . 1 1 . .
    C C9 0.14125(12) 0.3490(3) 0.15648(7) 0.0291(3) Uani d . 1 1 . .
    C C10 0.18994(15) 0.0881(3) 0.28453(8) 0.0443(4) Uani d . 1 1 . .
    H H10A 0.1713 -0.0598 0.3138 0.066 Uiso calc R 1 1 . .
    H H10B 0.1826 0.2487 0.3111 0.066 Uiso calc R 1 1 . .
    H H10C 0.2763 0.0721 0.2718 0.066 Uiso calc R 1 1 . .
    H H4 0.072(2) 0.722(4) -0.0199(11) 0.062(6) Uiso d . 1 1 . .
loop_
    _atom_site_aniso_label
    _atom_site_aniso_U_11
    _atom_site_aniso_U_22
    _atom_site_aniso_U_33
    _atom_site_aniso_U_12
    _atom_site_aniso_U_13
    _atom_site_aniso_U_23
    S1 0.0327(2) 0.0351(2) 0.0319(2) -0.00273(12) -0.00017(14) 0.00156(12)
    O1 0.0552(7) 0.0637(8) 0.0356(6) -0.0047(5) -0.0093(5) 0.0204(5)
    N1 0.0297(5) 0.0316(5) 0.0225(5) 0.0011(4) -0.0028(4) 0.0021(4)
    N2 0.0315(5) 0.0323(6) 0.0249(5) 0.0010(4) -0.0010(4) 0.0025(4)
    N3 0.0308(5) 0.0381(6) 0.0273(5) -0.0004(4) -0.0038(4) 0.0003(4)
    N4 0.0364(6) 0.0439(7) 0.0263(5) -0.0022(5) -0.0087(4) 0.0045(5)
    C1 0.0298(6) 0.0300(6) 0.0246(6) 0.0029(5) 0.0018(5) -0.0023(5)
    C2 0.0345(6) 0.0356(7) 0.0275(6) 0.0012(5) -0.0031(5) 0.0007(5)
    C3 0.0328(6) 0.0399(7) 0.0328(7) -0.0007(5) -0.0020(5) -0.0048(5)
    C4 0.0394(7) 0.0364(7) 0.0387(7) -0.0050(6) 0.0051(6) -0.0020(6)
    C5 0.0428(7) 0.0356(7) 0.0312(7) 0.0012(6) 0.0049(6) 0.0046(5)
    C6 0.0335(6) 0.0335(7) 0.0258(6) 0.0039(5) 0.0015(5) 0.0000(5)
    C7 0.0385(7) 0.0413(7) 0.0269(6) 0.0034(6) -0.0008(5) 0.0035(6)
    C8 0.0310(6) 0.0340(7) 0.0245(6) 0.0030(5) -0.0029(5) -0.0009(5)
    C9 0.0291(6) 0.0314(6) 0.0260(6) 0.0027(5) 0.0000(5) -0.0023(5)
    C10 0.0442(8) 0.0510(9) 0.0354(7) -0.0051(6) -0.0041(6) 0.0098(6)
loop_
    _geom_bond_atom_site_label_1
    _geom_bond_atom_site_label_2
    _geom_bond_site_symmetry_2
    _geom_bond_distance
    _geom_bond_publ_flag
    S1 C9 . 1.7402(14) ?
    S1 C10 . 1.7980(15) ?
    O1 C7 . 1.2145(18) ?
    N1 C8 . 1.3443(15) ?
    N1 N2 . 1.3848(15) ?
    N1 C1 . 1.3897(17) ?
    N2 C9 . 1.3237(17) ?
    N3 C8 . 1.3192(18) ?
    N3 C9 . 1.3759(16) ?
    N4 C8 . 1.3614(17) ?
    N4 C7 . 1.3800(19) ?
    N4 H4 . 0.85(2) ?
    C1 C2 . 1.3942(17) ?
    C1 C6 . 1.4008(18) ?
    C2 C3 . 1.378(2) ?
    C2 H2 . 0.9300 ?
    C3 C4 . 1.390(2) ?
    C3 H3 . 0.9300 ?
    C4 C5 . 1.3800(19) ?
    C4 H4A . 0.9300 ?
    C5 C6 . 1.391(2) ?
    C5 H5 . 0.9300 ?
    C6 C7 . 1.4828(18) ?
    C10 H10A . 0.9600 ?
    C10 H10B . 0.9600 ?
    C10 H10C . 0.9600 ?
loop_
    _geom_angle_atom_site_label_1
    _geom_angle_atom_site_label_2
    _geom_angle_atom_site_label_3
    _geom_angle_site_symmetry_1
    _geom_angle_site_symmetry_3
    _geom_angle
    _geom_angle_publ_flag
    C9 S1 C10 . . 100.67(7) ?
    C8 N1 N2 . . 109.76(10) ?
    C8 N1 C1 . . 123.49(11) ?
    N2 N1 C1 . . 126.72(10) ?
    C9 N2 N1 . . 101.13(10) ?
    C8 N3 C9 . . 102.03(11) ?
    C8 N4 C7 . . 123.00(11) ?
    C8 N4 H4 . . 114.7(15) ?
    C7 N4 H4 . . 122.3(15) ?
    N1 C1 C2 . . 122.47(12) ?
    N1 C1 C6 . . 116.55(11) ?
    C2 C1 C6 . . 120.97(12) ?
    C3 C2 C1 . . 118.83(13) ?
    C3 C2 H2 . . 120.6 ?
    C1 C2 H2 . . 120.6 ?
    C2 C3 C4 . . 121.01(13) ?
    C2 C3 H3 . . 119.5 ?
    C4 C3 H3 . . 119.5 ?
    C5 C4 C3 . . 119.85(13) ?
    C5 C4 H4A . . 120.1 ?
    C3 C4 H4A . . 120.1 ?
    C4 C5 C6 . . 120.60(13) ?
    C4 C5 H5 . . 119.7 ?
    C6 C5 H5 . . 119.7 ?
    C5 C6 C1 . . 118.70(12) ?
    C5 C6 C7 . . 120.00(12) ?
    C1 C6 C7 . . 121.28(13) ?
    O1 C7 N4 . . 121.17(13) ?
    O1 C7 C6 . . 123.63(14) ?
    N4 C7 C6 . . 115.18(12) ?
    N3 C8 N1 . . 111.11(11) ?
    N3 C8 N4 . . 128.60(11) ?
    N1 C8 N4 . . 120.29(12) ?
    N2 C9 N3 . . 115.95(12) ?
    N2 C9 S1 . . 125.39(9) ?
    N3 C9 S1 . . 118.65(10) ?
    S1 C10 H10A . . 109.5 ?
    S1 C10 H10B . . 109.5 ?
    H10A C10 H10B . . 109.5 ?
    S1 C10 H10C . . 109.5 ?
    H10A C10 H10C . . 109.5 ?
    H10B C10 H10C . . 109.5 ?
loop_
    _geom_torsion_atom_site_label_1
    _geom_torsion_atom_site_label_2
    _geom_torsion_atom_site_label_3
    _geom_torsion_atom_site_label_4
    _geom_torsion_site_symmetry_1
    _geom_torsion_site_symmetry_2
    _geom_torsion_site_symmetry_3
    _geom_torsion_site_symmetry_4
    _geom_torsion
    _geom_torsion_publ_flag
    C8 N1 N2 C9 . . . . 0.85(13) ?
    C1 N1 N2 C9 . . . . 179.10(12) ?
    C8 N1 C1 C2 . . . . -175.64(12) ?
    N2 N1 C1 C2 . . . . 6.33(19) ?
    C8 N1 C1 C6 . . . . 3.12(18) ?
    N2 N1 C1 C6 . . . . -174.91(11) ?
    N1 C1 C2 C3 . . . . 179.92(12) ?
    C6 C1 C2 C3 . . . . 1.2(2) ?
    C1 C2 C3 C4 . . . . 0.7(2) ?
    C2 C3 C4 C5 . . . . -1.6(2) ?
    C3 C4 C5 C6 . . . . 0.6(2) ?
    C4 C5 C6 C1 . . . . 1.3(2) ?
    C4 C5 C6 C7 . . . . -177.05(13) ?
    N1 C1 C6 C5 . . . . 179.03(12) ?
    C2 C1 C6 C5 . . . . -2.2(2) ?
    N1 C1 C6 C7 . . . . -2.66(18) ?
    C2 C1 C6 C7 . . . . 176.13(12) ?
    C8 N4 C7 O1 . . . . -176.73(14) ?
    C8 N4 C7 C6 . . . . 4.4(2) ?
    C5 C6 C7 O1 . . . . -1.4(2) ?
    C1 C6 C7 O1 . . . . -179.72(14) ?
    C5 C6 C7 N4 . . . . 177.42(13) ?
    C1 C6 C7 N4 . . . . -0.88(19) ?
    C9 N3 C8 N1 . . . . 1.23(14) ?
    C9 N3 C8 N4 . . . . -178.64(14) ?
    N2 N1 C8 N3 . . . . -1.39(15) ?
    C1 N1 C8 N3 . . . . -179.71(11) ?
    N2 N1 C8 N4 . . . . 178.50(11) ?
    C1 N1 C8 N4 . . . . 0.17(19) ?
    C7 N4 C8 N3 . . . . 175.64(14) ?
    C7 N4 C8 N1 . . . . -4.2(2) ?
    N1 N2 C9 N3 . . . . -0.07(14) ?
    N1 N2 C9 S1 . . . . 179.08(9) ?
    C8 N3 C9 N2 . . . . -0.71(15) ?
    C8 N3 C9 S1 . . . . -179.93(9) ?
    C10 S1 C9 N2 . . . . 2.50(13) ?
    C10 S1 C9 N3 . . . . -178.36(11) ?
loop_
    _geom_hbond_atom_site_label_D
    _geom_hbond_atom_site_label_H
    _geom_hbond_atom_site_label_A
    _geom_hbond_site_symmetry_A
    _geom_hbond_distance_DH
    _geom_hbond_distance_HA
    _geom_hbond_distance_DA
    _geom_hbond_angle_DHA
    N4 H4 N3 3_565 0.85(2) 2.05(2) 2.896(2) 174(2)
