# Supplementary material for: 2-Methyl­sulfanyl-1,2,4-triazolo[1,5-a]quinazolin-5(4H)-one
Source: Acta Crystallogr Sect E Struct Rep Online. 2012 May 19;68(Pt 6):o1805. doi: 10.1107/S1600536812021757 (PMC3379379; doi:10.1107/S1600536812021757)
Supplement: Supplementary file 2 [file e-68-o1805-Isup2.hkl]

# 
# h,k,l, Fc-squared, Fo-squared, sigma(Fo-squared) and status flag 
# 
data_I
_shelx_title '  P21/c' 
_shelx_refln_list_code          4 
_shelx_F_calc_maximum      124.16 
_exptl_crystal_F_000       480.00 
_reflns_d_resolution_high  0.7915 
 
loop_ 
 _symmetry_equiv_pos_as_xyz 
 'x, y, z' 
 '-x, y+1/2, -z+1/2' 
 '-x, -y, -z' 
 'x, -y-1/2, z-1/2' 
 
_cell_length_a    10.4150 
_cell_length_b     5.0631 
_cell_length_c    18.6564 
_cell_angle_alpha  90.000 
_cell_angle_beta   96.857 
_cell_angle_gamma  90.000 
 
_shelx_F_squared_multiplier     1.000 
 
loop_ 
 _refln_index_h 
 _refln_index_k 
 _refln_index_l 
 _refln_F_squared_calc 
 _refln_F_squared_meas 
 _refln_F_squared_sigma 
 _refln_observed_status 
   1   0   0      925.23      948.49     13.02 o 
   2   0   0      622.83      619.86      4.54 o 
   3   0   0     8514.04     8171.83    123.85 o 
   4   0   0      241.42      251.30      2.19 o 
   5   0   0      362.97      405.53      4.95 o 
   6   0   0      860.29      811.68      8.41 o 
   7   0   0      731.89      709.44      5.62 o 
   8   0   0      404.38      369.80      6.27 o 
   9   0   0       21.86       27.25      1.40 o 
  10   0   0      370.14      376.57      6.95 o 
  11   0   0       80.93       88.72      2.32 o 
  12   0   0      192.36      198.35      4.57 o 
  13   0   0      179.04      183.75      2.87 o 
   1   1   0        4.65        2.38      0.15 o 
   2   1   0     2015.17     1979.21     14.73 o 
   3   1   0      323.72      316.68      2.70 o 
   4   1   0      322.15      341.05      1.97 o 
   5   1   0       54.42       52.94      0.89 o 
   6   1   0      982.42      967.67      5.74 o 
   7   1   0       70.05       81.27      1.43 o 
   8   1   0        4.38        5.54      0.31 o 
   9   1   0     1363.68     1391.50      6.73 o 
  10   1   0       25.83       26.03      0.88 o 
  11   1   0       24.35       25.16      0.82 o 
  12   1   0        1.44        1.02      0.20 o 
   0   2   0      695.13      696.19      3.47 o 
   1   2   0      705.11      654.74      6.52 o 
   2   2   0      856.15      899.36      3.39 o 
   3   2   0      233.27      252.48      2.48 o 
   4   2   0      269.87      276.44      2.44 o 
   5   2   0        1.35        2.02      0.29 o 
   6   2   0      284.97      269.60      3.82 o 
   7   2   0      656.95      660.83      4.82 o 
   8   2   0      226.22      228.68      5.29 o 
   9   2   0       26.11       26.37      0.81 o 
  10   2   0        6.80        7.28      0.45 o 
  11   2   0       33.32       32.44      0.89 o 
  12   2   0       37.17       36.45      3.42 o 
   1   3   0      777.61      734.98      5.10 o 
   2   3   0     2738.86     2815.37     12.26 o 
   3   3   0      523.83      485.76      9.19 o 
   4   3   0      931.15      912.79      8.43 o 
   5   3   0       84.14       69.29      1.60 o 
   6   3   0       94.73       95.05      2.51 o 
   7   3   0       15.87       14.56      0.61 o 
   8   3   0      228.19      228.77      2.48 o 
   9   3   0      268.42      275.15      3.84 o 
  10   3   0      253.71      268.29      5.33 o 
  11   3   0       26.14       18.87      1.07 o 
   0   4   0      477.11      469.77      4.39 o 
   1   4   0      435.47      425.82      2.98 o 
   2   4   0       46.32       44.44      1.02 o 
   3   4   0       28.31       31.20      0.77 o 
   4   4   0      121.47      129.56      2.13 o 
   5   4   0       18.61       13.26      0.64 o 
   6   4   0       46.53       37.61      2.21 o 
   7   4   0       65.79       69.94      1.97 o 
   8   4   0       94.73       82.81      9.77 o 
   9   4   0       68.64       66.19      1.50 o 
  10   4   0       14.49       13.63      2.82 o 
   1   5   0       42.12       44.72      1.67 o 
   2   5   0       35.26       35.79      1.11 o 
   3   5   0        8.83        7.77      0.54 o 
   4   5   0      116.64      112.90      2.20 o 
   5   5   0       29.75       29.73      1.49 o 
   6   5   0       30.67       32.11      1.75 o 
   7   5   0       24.44       13.74      5.10 o 
   8   5   0       15.57       13.05      1.08 o 
   0   6   0       45.24       50.31      1.32 o 
   1   6   0      123.59      133.62      3.64 o 
   2   6   0      205.38      224.74     11.12 o 
   3   6   0       56.53       56.14      1.88 o 
   4   6   0       18.84       20.94      2.34 o 
 -12   1   1       21.72       23.44      0.76 o 
 -11   1   1        1.05        0.99      0.25 o 
 -10   1   1       34.92       36.21      1.02 o 
  -9   1   1       61.08       61.92      1.32 o 
  -8   1   1     1010.29     1058.26     14.78 o 
  -7   1   1       42.86       53.77      1.14 o 
  -6   1   1      597.43      604.73      4.34 o 
  -5   1   1       58.74       39.72      0.79 o 
  -4   1   1     1037.90      993.50      7.81 o 
  -3   1   1     2005.60     2007.48      6.33 o 
  -2   1   1       80.37       60.61      0.78 o 
  -1   1   1     1927.26     1960.55      4.79 o 
   0   1   1     1568.95     1566.53     12.06 o 
   1   1   1     1077.50     1000.42     11.78 o 
   2   1   1      136.80      126.75      0.91 o 
   3   1   1     1357.65     1344.57     10.27 o 
   4   1   1      706.91      673.71      5.14 o 
   5   1   1      227.28      253.43      2.09 o 
   6   1   1        1.02        0.80      0.17 o 
   7   1   1      744.82      795.05      4.82 o 
   8   1   1        4.22        6.24      0.32 o 
   9   1   1     1427.88     1470.33     14.18 o 
  10   1   1      267.72      283.56      2.97 o 
  11   1   1        9.64        9.23      0.50 o 
  12   1   1       20.06       19.23      0.58 o 
 -12   2   1       94.28       93.58      6.79 o 
 -11   2   1      117.86      122.75      1.68 o 
 -10   2   1       33.52       36.21      1.00 o 
  -9   2   1        2.62        3.19      0.35 o 
  -8   2   1      563.04      585.31     14.08 o 
  -7   2   1       91.31       83.57      1.31 o 
  -6   2   1     1110.42     1107.41     13.85 o 
  -5   2   1      185.16      171.84      2.60 o 
  -4   2   1      115.65      149.90      1.73 o 
  -3   2   1      360.04      358.36      3.29 o 
  -2   2   1       86.97       84.05      1.02 o 
  -1   2   1      177.30      165.64      1.25 o 
   0   2   1      835.66      745.39      4.99 o 
   1   2   1     1726.53     1599.85      6.65 o 
   2   2   1      514.82      500.25      3.01 o 
   3   2   1      239.29      303.92      3.63 o 
   4   2   1       19.56       18.57      0.56 o 
   5   2   1       76.20       74.52      1.53 o 
   6   2   1      275.35      263.65      3.11 o 
   7   2   1      359.54      374.14      7.90 o 
   8   2   1       12.24        9.08      0.55 o 
   9   2   1      266.68      281.63      3.98 o 
  10   2   1        2.52        2.49      0.29 o 
  11   2   1       10.57        9.89      0.50 o 
  12   2   1       70.37       70.69      2.44 o 
 -11   3   1        3.76        4.42      0.39 o 
 -10   3   1        6.39        7.79      0.45 o 
  -9   3   1        7.58        7.12      0.49 o 
  -8   3   1      132.60      134.20      2.10 o 
  -7   3   1        3.53        3.75      0.35 o 
  -6   3   1        0.27        0.55      0.16 o 
  -5   3   1      250.98      250.20      5.01 o 
  -4   3   1        0.30        0.91      0.24 o 
  -3   3   1       88.23       91.00      1.56 o 
  -2   3   1       24.72       33.14      0.81 o 
  -1   3   1       33.11       37.82      0.83 o 
   0   3   1        5.16        7.43      0.39 o 
   1   3   1       89.26      105.53      1.35 o 
   2   3   1      635.63      723.05      8.71 o 
   3   3   1       85.22       86.37      1.48 o 
   4   3   1       35.18       36.57      1.00 o 
   5   3   1      111.96      108.79      1.52 o 
   6   3   1       57.02       61.16      1.54 o 
   7   3   1       14.95       13.81      0.63 o 
   8   3   1       35.69       35.29      0.91 o 
   9   3   1        1.62        1.40      0.28 o 
  10   3   1       24.25       23.21      0.88 o 
  11   3   1       57.20       65.55      1.36 o 
 -10   4   1        0.06        0.02      0.12 o 
  -9   4   1        8.24        7.59      0.46 o 
  -8   4   1       51.25       45.72      4.13 o 
  -7   4   1      124.15      116.93      2.53 o 
  -6   4   1        3.94        2.48      0.34 o 
  -5   4   1       43.45       44.14      1.04 o 
  -4   4   1      283.41      282.61      6.62 o 
  -3   4   1       38.90       36.47      0.86 o 
  -2   4   1       32.12       31.53      0.82 o 
  -1   4   1      100.01       98.69      1.45 o 
   0   4   1      301.31      288.24      2.44 o 
   1   4   1       49.20       42.02      0.92 o 
   2   4   1      207.46      194.42      2.76 o 
   3   4   1        0.57        0.68      0.18 o 
   4   4   1       41.06       42.55      1.21 o 
   5   4   1      414.25      391.76     20.94 o 
   6   4   1        6.18        7.23      0.57 o 
   7   4   1        6.34        5.94      0.72 o 
   8   4   1       94.36       83.22      8.96 o 
   9   4   1       24.25       23.18      0.82 o 
  10   4   1        0.67        1.35      0.27 o 
  -8   5   1       32.85       32.45      1.73 o 
  -7   5   1       49.67       28.71     10.66 o 
  -6   5   1        5.11        3.32      1.12 o 
  -5   5   1      132.35      117.63     18.04 o 
  -4   5   1      206.26      199.17      3.47 o 
  -3   5   1       61.16       62.36      2.05 o 
  -2   5   1      164.51      171.14      3.43 o 
  -1   5   1      121.97      125.84      3.27 o 
   0   5   1       56.35       58.84      2.28 o 
   1   5   1       17.81       16.92      0.91 o 
   2   5   1       99.82      100.53      1.72 o 
   3   5   1       55.18       61.33      1.55 o 
   4   5   1        6.79       10.13      1.02 o 
   5   5   1      159.96      151.91      3.97 o 
   6   5   1       53.98       54.33      1.44 o 
   7   5   1        0.22       -0.14      0.19 o 
   8   5   1       41.04       39.61      1.76 o 
  -4   6   1        4.64        5.62      0.56 o 
  -3   6   1       35.71       44.38      3.31 o 
  -2   6   1      113.52      121.59      6.27 o 
  -1   6   1       13.10       12.93      0.55 o 
   0   6   1        1.30        0.97      0.21 o 
   1   6   1      174.29      188.38      7.06 o 
   2   6   1       15.49       16.83      0.72 o 
   3   6   1        0.58        0.71      0.30 o 
   4   6   1        0.44        0.26      0.21 o 
 -13   0   2       22.35       21.82      1.06 o 
 -12   0   2      152.33      160.59      4.17 o 
 -11   0   2     1920.17     2015.63     14.63 o 
 -10   0   2        3.37        2.60      0.46 o 
  -9   0   2      248.23      244.74      4.18 o 
  -8   0   2       32.14       31.22      1.15 o 
  -7   0   2       58.33       73.96      1.93 o 
  -6   0   2      512.98      490.23      4.44 o 
  -5   0   2     1315.75     1339.23     15.61 o 
  -4   0   2     1819.72     1881.42      8.40 o 
  -3   0   2      350.42      363.79      2.70 o 
  -2   0   2       30.76       34.90      0.71 o 
  -1   0   2     5898.79     4877.90     12.53 o 
   0   0   2      602.57      605.15      2.26 o 
   2   0   2     4243.79     3907.81     10.37 o 
   3   0   2     2134.62     2119.67     21.43 o 
   4   0   2     6694.02     6982.12     77.95 o 
   5   0   2      296.18      327.74      3.53 o 
   6   0   2     1388.15     1475.06      9.87 o 
   7   0   2     1868.52     1896.08     11.70 o 
   8   0   2      167.25      158.87      2.97 o 
   9   0   2       21.07       19.44      1.00 o 
  10   0   2       43.07       38.97      1.34 o 
  11   0   2      101.69      101.55      2.48 o 
  12   0   2        0.29        0.37      0.19 o 
 -12   1   2       29.77       30.81      0.90 o 
 -11   1   2       58.20       58.87      1.40 o 
 -10   1   2        0.22        0.55      0.28 o 
  -9   1   2        1.49        1.55      0.28 o 
  -8   1   2       98.15       91.96      1.40 o 
  -7   1   2       41.51       40.88      1.04 o 
  -6   1   2      558.21      556.84      4.51 o 
  -5   1   2      983.83     1088.04      7.29 o 
  -4   1   2       83.55       86.03      1.26 o 
  -3   1   2       41.05       33.86      0.49 o 
  -2   1   2    15416.12    16012.43    131.72 o 
  -1   1   2     1580.87     1464.72     13.90 o 
   0   1   2       21.97       20.55      0.28 o 
   1   1   2      584.35      507.21      1.90 o 
   2   1   2       22.25       15.17      0.29 o 
   3   1   2      374.60      343.40      2.78 o 
   4   1   2     1038.49     1012.25      5.58 o 
   5   1   2       23.22       18.07      0.53 o 
   6   1   2       78.92       69.75      1.17 o 
   7   1   2        1.09        0.89      0.20 o 
   8   1   2       40.79       39.94      0.77 o 
   9   1   2       54.31       52.28      1.17 o 
  10   1   2      131.00      140.95      1.96 o 
  11   1   2        6.04        6.45      0.47 o 
  12   1   2       63.65       64.14      1.12 o 
 -12   2   2       68.33       61.04      3.51 o 
 -11   2   2       30.11       33.54      0.94 o 
 -10   2   2        9.27       11.01      0.56 o 
  -9   2   2       11.09       13.16      0.58 o 
  -8   2   2      146.94      148.77      3.37 o 
  -7   2   2       89.42       92.78      1.51 o 
  -6   2   2      262.67      261.55      3.99 o 
  -5   2   2      277.57      279.28      3.91 o 
  -4   2   2      920.72     1020.68      6.35 o 
  -3   2   2      212.00      208.58      1.94 o 
  -2   2   2       18.77       22.17      0.47 o 
  -1   2   2        0.11        0.59      0.10 o 
   0   2   2     1032.86      984.47      4.73 o 
   1   2   2      128.58      117.69      1.20 o 
   2   2   2      740.38      722.77      3.88 o 
   3   2   2      183.03      225.28      2.46 o 
   4   2   2      167.38      181.43      2.74 o 
   5   2   2       12.41       12.92      0.57 o 
   6   2   2      181.79      161.61      3.43 o 
   7   2   2       34.98       34.78      0.91 o 
   8   2   2       28.57       30.31      0.82 o 
   9   2   2       60.54       62.71      1.27 o 
  10   2   2       93.34      101.33      1.63 o 
  11   2   2        0.48        0.52      0.17 o 
  12   2   2        5.52        4.41      0.38 o 
 -11   3   2       19.92       19.59      0.96 o 
 -10   3   2       59.33       56.44      1.34 o 
  -9   3   2      219.54      224.85      2.94 o 
  -8   3   2      119.09      123.46      2.71 o 
  -7   3   2      297.20      267.18      6.62 o 
  -6   3   2       93.68       97.04      2.64 o 
  -5   3   2       21.57       20.55      0.87 o 
  -4   3   2       13.71       10.44      0.51 o 
  -3   3   2      548.18      518.82      4.88 o 
  -2   3   2      711.83      660.92      5.27 o 
  -1   3   2     1216.75     1176.50      7.25 o 
   0   3   2       68.78       57.71      1.19 o 
   1   3   2      180.49      173.84      1.85 o 
   2   3   2        6.13        7.31      0.42 o 
   3   3   2       10.42       15.34      0.65 o 
   4   3   2      591.57      556.30      8.62 o 
   5   3   2      878.12      841.47      7.60 o 
   6   3   2     1013.82      999.82     10.72 o 
   7   3   2       22.23       23.54      0.76 o 
   8   3   2       14.41       14.24      0.63 o 
   9   3   2      176.72      189.80      2.76 o 
  10   3   2       55.50       65.09      1.56 o 
  11   3   2      131.25      131.89      2.09 o 
 -10   4   2       80.89       80.21      4.55 o 
  -9   4   2       12.68        9.41      0.51 o 
  -8   4   2        8.94        7.08      0.52 o 
  -7   4   2       68.31       64.03      1.67 o 
  -6   4   2        6.59        2.93      0.32 o 
  -5   4   2      223.90      219.82      2.98 o 
  -4   4   2      148.78      133.60      2.08 o 
  -3   4   2      324.52      314.64      3.07 o 
  -2   4   2        2.33        2.52      0.26 o 
  -1   4   2        2.76        3.95      0.33 o 
   0   4   2      492.97      479.61      4.14 o 
   1   4   2      228.76      224.53      2.82 o 
   2   4   2      401.66      388.53      5.37 o 
   3   4   2      266.68      266.89      4.61 o 
   4   4   2       13.58       13.49      0.62 o 
   5   4   2       25.94       28.29      1.72 o 
   6   4   2      139.69      143.00      2.47 o 
   7   4   2       22.27       25.05      1.02 o 
   8   4   2      134.50      139.15      2.13 o 
   9   4   2       65.50       61.99      1.70 o 
  -8   5   2       13.04       16.84      0.85 o 
  -7   5   2       47.60       27.93      9.15 o 
  -6   5   2       14.82       12.75      3.48 o 
  -5   5   2        0.74        0.22      0.21 o 
  -4   5   2       16.12       16.80      0.85 o 
  -3   5   2        1.24        1.49      0.27 o 
  -2   5   2       42.43       44.95      2.75 o 
  -1   5   2       14.53       14.48      0.91 o 
   0   5   2      391.05      408.96      6.58 o 
   1   5   2      196.84      213.83      4.64 o 
   2   5   2       11.82       12.28      0.68 o 
   3   5   2        7.74        6.92      0.57 o 
   4   5   2       98.16       94.71      2.66 o 
   5   5   2       49.42       44.18      1.74 o 
   6   5   2       27.31       28.23      1.03 o 
   7   5   2       18.39        9.90      3.98 o 
  -4   6   2       63.93       66.68      6.25 o 
  -3   6   2       11.98       12.72      0.73 o 
  -2   6   2       46.41       50.98      2.27 o 
  -1   6   2      102.14      109.04      2.97 o 
   0   6   2       38.16       43.11      1.39 o 
   1   6   2       12.54       10.28      0.48 o 
   2   6   2      137.47      139.29      3.24 o 
   3   6   2      148.79      144.78      5.78 o 
   4   6   2       27.86       29.95      1.37 o 
 -12   1   3       11.39       10.90      0.52 o 
 -11   1   3       64.94       66.67      1.66 o 
 -10   1   3      394.01      402.02      3.47 o 
  -9   1   3      298.32      294.27      3.52 o 
  -8   1   3      513.22      512.25      7.23 o 
  -7   1   3       87.32       89.38      1.79 o 
  -6   1   3        6.75        6.17      0.43 o 
  -5   1   3       44.69       34.72      0.74 o 
  -4   1   3      834.03      922.06      4.32 o 
  -3   1   3     1278.76     1231.98      7.48 o 
  -1   1   3      982.61      901.35      5.77 o 
   0   1   3      523.58      523.00      5.46 o 
   1   1   3     3710.09     3597.62     45.51 o 
   2   1   3      114.49       88.62      0.87 o 
   3   1   3       49.75       53.31      0.60 o 
   4   1   3      372.79      329.88      2.05 o 
   5   1   3     2544.56     2615.15     14.48 o 
   6   1   3      283.54      237.08      2.09 o 
   7   1   3       28.47       28.19      0.83 o 
   8   1   3      141.18      145.06      1.46 o 
   9   1   3      115.42      114.68      1.78 o 
  10   1   3      269.39      280.45      3.12 o 
  11   1   3      338.78      354.26      3.03 o 
  12   1   3       10.94       10.48      0.41 o 
 -12   2   3       49.08       49.36      2.92 o 
 -11   2   3      206.48      212.62      3.02 o 
 -10   2   3      269.23      284.85      5.24 o 
  -9   2   3      171.87      179.07      3.79 o 
  -8   2   3      246.01      232.31      5.47 o 
  -7   2   3      158.12      149.86      1.90 o 
  -6   2   3      452.12      451.85      4.96 o 
  -5   2   3      573.49      578.07      8.79 o 
  -4   2   3     3654.16     3808.85     15.31 o 
  -3   2   3       16.17       33.54      0.73 o 
  -2   2   3      132.69      112.70      1.19 o 
  -1   2   3     2489.15     2618.00     12.50 o 
   0   2   3     1698.87     1706.67      7.87 o 
   1   2   3      453.30      415.43      2.43 o 
   2   2   3      957.75      971.24      5.63 o 
   3   2   3       21.89       17.16      0.58 o 
   4   2   3      668.06      643.64      5.16 o 
   5   2   3       89.42       96.13      1.46 o 
   6   2   3        9.93       12.81      0.80 o 
   7   2   3     2606.34     2695.96     58.51 o 
   8   2   3      528.76      537.33      6.04 o 
   9   2   3      222.13      232.29      2.72 o 
  10   2   3        0.89        1.05      0.26 o 
  11   2   3       10.14       10.48      0.46 o 
  12   2   3        0.13        0.15      0.12 o 
 -11   3   3        0.76        0.31      0.15 o 
 -10   3   3       19.52       19.63      0.72 o 
  -9   3   3       55.82       52.00      1.79 o 
  -8   3   3       10.83        9.04      0.54 o 
  -7   3   3      194.78      168.58      4.89 o 
  -6   3   3       34.30       41.37      0.80 o 
  -5   3   3        3.72        4.29      0.36 o 
  -4   3   3      134.56      128.08      2.14 o 
  -3   3   3        0.14        0.48      0.20 o 
  -2   3   3       91.17       92.68      1.50 o 
  -1   3   3       98.24       96.81      1.67 o 
   0   3   3      126.69      126.23      1.95 o 
   1   3   3      515.89      535.92      4.80 o 
   2   3   3      242.94      263.65      2.98 o 
   3   3   3      465.13      495.93      9.97 o 
   4   3   3       63.56       63.66      1.26 o 
   5   3   3       39.35       39.03      0.86 o 
   6   3   3        0.35        0.25      0.22 o 
   7   3   3      281.55      285.32      2.92 o 
   8   3   3       21.51       20.61      0.73 o 
   9   3   3        9.77        9.92      0.55 o 
  10   3   3        0.86        0.47      0.23 o 
  11   3   3       26.95       21.67      2.57 o 
 -10   4   3       42.71       39.59      2.04 o 
  -9   4   3       13.24        9.85      1.03 o 
  -8   4   3       17.15       15.90      1.08 o 
  -7   4   3       38.36       38.79      1.03 o 
  -6   4   3      411.10      361.69     15.17 o 
  -5   4   3        8.26       10.95      0.64 o 
  -4   4   3       53.09       53.76      1.26 o 
  -3   4   3      340.27      343.24      4.48 o 
  -2   4   3        3.29        2.62      0.27 o 
  -1   4   3       79.54       75.03      1.23 o 
   0   4   3      372.26      368.82      3.02 o 
   1   4   3      172.75      170.73      2.03 o 
   2   4   3      207.62      205.07      2.78 o 
   3   4   3      102.56       92.69      1.55 o 
   4   4   3      121.69      120.09      3.60 o 
   5   4   3       25.50       25.84      1.40 o 
   6   4   3      129.71      122.79      8.31 o 
   7   4   3       89.95       92.01      2.07 o 
   8   4   3      131.43      137.87      2.08 o 
   9   4   3      130.95      103.20      4.56 o 
  -8   5   3       37.13       25.01     20.02 o 
  -7   5   3       12.00       10.16      2.51 o 
  -6   5   3       74.63       69.23     10.63 o 
  -5   5   3       35.77       32.23      3.00 o 
  -4   5   3       28.25       33.28      1.08 o 
  -3   5   3      133.68      143.55      2.64 o 
  -2   5   3      254.37      266.18      4.09 o 
  -1   5   3      497.72      503.33     10.20 o 
   0   5   3      471.42      489.00      4.37 o 
   1   5   3      134.36      146.59      4.08 o 
   2   5   3       42.74       45.96      1.40 o 
   3   5   3      126.01      130.46      2.48 o 
   4   5   3       58.04       56.98      2.09 o 
   5   5   3       82.90       86.24      2.48 o 
   6   5   3      225.02      226.41      4.39 o 
   7   5   3       26.86       27.97      1.78 o 
  -4   6   3       29.59       31.78     14.49 o 
  -3   6   3        0.04       -0.20      0.20 o 
  -2   6   3       39.63       41.82      1.19 o 
  -1   6   3        6.20        5.74      0.43 o 
   0   6   3       29.62       29.35      0.94 o 
   1   6   3        7.87        6.02      0.49 o 
   2   6   3        1.36        0.86      0.24 o 
   3   6   3        8.67        8.13      0.53 o 
 -13   0   4        0.15        0.49      0.23 o 
 -12   0   4       25.41       23.13      4.11 o 
 -11   0   4       40.64       41.32      1.80 o 
 -10   0   4     1359.32     1412.32     23.17 o 
  -9   0   4        1.38        1.18      0.30 o 
  -8   0   4       28.99       30.65      1.24 o 
  -7   0   4        8.61       14.13      1.04 o 
  -6   0   4       78.29       79.18      1.79 o 
  -5   0   4      787.29      763.31     15.11 o 
  -4   0   4     1125.11     1033.11      8.54 o 
  -3   0   4      104.74       83.99      1.44 o 
  -2   0   4     4471.61     4611.67     70.63 o 
  -1   0   4     3031.90     2863.51     15.53 o 
   0   0   4      351.53      372.93      2.58 o 
   1   0   4     4098.35     3957.73      8.90 o 
   2   0   4      754.54      691.84      8.18 o 
   3   0   4      191.01      201.57      1.98 o 
   4   0   4      136.09      182.77      2.18 o 
   5   0   4     3764.81     4149.36     41.90 o 
   6   0   4       26.53       30.36      1.11 o 
   7   0   4      307.95      315.95      4.30 o 
   8   0   4     1005.72     1020.70     15.02 o 
   9   0   4       27.30       31.89      1.35 o 
  10   0   4        2.15        2.02      0.51 o 
  11   0   4       79.33       79.86      1.91 o 
  12   0   4       42.68       42.94      1.79 o 
 -12   1   4       68.89       71.09      1.36 o 
 -11   1   4       20.92       22.70      1.08 o 
 -10   1   4      210.80      213.73      2.41 o 
  -9   1   4       33.48       31.89      0.97 o 
  -8   1   4      143.79      143.99      2.23 o 
  -7   1   4        0.96        1.27      0.26 o 
  -6   1   4       45.91       57.86      1.30 o 
  -5   1   4      411.77      441.60      2.81 o 
  -4   1   4      707.16      738.09      7.17 o 
  -3   1   4       61.44       59.36      0.77 o 
  -2   1   4     5856.92     6256.00     55.91 o 
  -1   1   4     7494.32     7638.99     14.40 o 
   0   1   4      404.68      388.59      3.08 o 
   1   1   4     1364.51     1292.97     14.78 o 
   2   1   4      288.46      274.12      1.70 o 
   3   1   4        6.22        6.63      0.22 o 
   4   1   4      218.37      243.04      1.60 o 
   5   1   4     1151.70     1214.50      8.04 o 
   6   1   4       33.74       32.11      0.78 o 
   7   1   4      171.55      163.23      1.71 o 
   8   1   4      151.66      154.85      1.50 o 
   9   1   4       18.71       19.51      0.71 o 
  10   1   4       29.80       32.88      1.08 o 
  11   1   4       19.58       18.76      0.72 o 
  12   1   4        3.07        2.76      0.22 o 
 -12   2   4        0.20        0.04      0.13 o 
 -11   2   4       50.68       51.55      1.13 o 
 -10   2   4       10.98       13.30      0.74 o 
  -9   2   4       39.26       37.91      1.04 o 
  -8   2   4       45.96       43.51      1.12 o 
  -7   2   4       25.19       23.95      0.70 o 
  -6   2   4       32.49       34.26      1.40 o 
  -5   2   4      130.80      124.76      1.90 o 
  -4   2   4      236.82      290.77      4.03 o 
  -3   2   4      107.21      107.48      1.55 o 
  -2   2   4      686.82      722.99      5.18 o 
  -1   2   4      252.77      269.00      2.14 o 
   0   2   4       59.51       54.86      0.77 o 
   1   2   4        0.93        1.37      0.34 o 
   2   2   4        3.48        7.35      0.40 o 
   3   2   4        3.62        6.35      0.35 o 
   4   2   4      263.50      240.99      2.29 o 
   5   2   4      256.52      269.85      2.81 o 
   6   2   4      138.25      144.78      2.80 o 
   7   2   4     1187.01     1176.81     11.54 o 
   8   2   4        7.64        8.82      0.45 o 
   9   2   4        4.53        5.40      0.36 o 
  10   2   4        3.49        4.12      0.42 o 
  11   2   4       13.44       13.75      0.55 o 
 -11   3   4        1.59        1.50      0.26 o 
 -10   3   4       25.07       23.71      0.79 o 
  -9   3   4       19.74       20.17      0.88 o 
  -8   3   4       67.44       72.98      2.98 o 
  -7   3   4       50.97       56.91      1.26 o 
  -6   3   4      308.57      295.43      7.65 o 
  -5   3   4       69.51       69.16      1.11 o 
  -4   3   4       12.92       12.66      0.70 o 
  -3   3   4        4.27        3.85      0.38 o 
  -2   3   4      419.67      370.44      3.55 o 
  -1   3   4      624.68      570.80      4.34 o 
   0   3   4     1773.14     1720.82      9.77 o 
   1   3   4        9.05       12.90      0.61 o 
   2   3   4        3.88        5.28      0.43 o 
   3   3   4      365.74      383.45      3.31 o 
   4   3   4       17.62       14.57      0.66 o 
   5   3   4       23.69       22.40      0.75 o 
   6   3   4       78.69       69.46      2.93 o 
   7   3   4       93.18       83.25      3.45 o 
   8   3   4       45.39       49.88      1.28 o 
   9   3   4       26.43       27.57      0.92 o 
  10   3   4        0.22        0.38      0.18 o 
  11   3   4       36.25       37.26      1.61 o 
 -10   4   4       52.90       47.21      1.40 o 
  -9   4   4       35.48       29.97      3.35 o 
  -8   4   4        0.32        0.69      0.24 o 
  -7   4   4      115.61      111.04      1.70 o 
  -6   4   4       16.79       12.20      0.56 o 
  -5   4   4       22.28       22.00      0.81 o 
  -4   4   4       19.82       20.94      1.45 o 
  -3   4   4      240.74      237.85      2.27 o 
  -2   4   4       32.38       33.53      0.87 o 
  -1   4   4       24.12       21.23      0.69 o 
   0   4   4      196.97      200.74      2.15 o 
   1   4   4       62.89       61.25      1.13 o 
   2   4   4      231.21      222.17      2.25 o 
   3   4   4      399.25      382.79      5.30 o 
   4   4   4      183.33      184.91      2.78 o 
   5   4   4        2.03        1.74      0.37 o 
   6   4   4        5.10        4.41      0.53 o 
   7   4   4        4.75        4.03      0.43 o 
   8   4   4      193.86      192.44      2.37 o 
   9   4   4      218.28      207.82      2.85 o 
  -8   5   4        1.32       -0.10      0.27 o 
  -7   5   4       17.66       11.54      2.37 o 
  -6   5   4      114.18      102.78     15.01 o 
  -5   5   4        1.50        2.31      0.31 o 
  -4   5   4        2.40        2.21      0.32 o 
  -3   5   4       39.75       44.03      1.53 o 
  -2   5   4        8.71        9.53      0.70 o 
  -1   5   4      146.84      150.07      2.59 o 
   0   5   4        5.70        6.51      0.56 o 
   1   5   4       48.91       48.82      1.45 o 
   2   5   4        4.52        5.53      0.53 o 
   3   5   4       17.93       15.34      0.98 o 
   4   5   4       55.51       59.15      2.11 o 
   5   5   4        0.28        0.53      0.35 o 
   6   5   4        5.59        5.84      0.58 o 
   7   5   4       15.07       13.81      0.88 o 
  -4   6   4      169.37      199.75      3.88 o 
  -3   6   4       23.55       25.15      1.19 o 
  -2   6   4       18.48       19.90      1.08 o 
  -1   6   4       14.91       14.78      0.72 o 
   0   6   4       51.72       57.50      1.54 o 
   1   6   4       31.09       32.84      1.26 o 
   2   6   4       19.70       15.73      0.67 o 
   3   6   4       49.92       49.28      1.50 o 
 -12   1   5       31.31       34.61      0.93 o 
 -11   1   5        1.14        1.18      0.34 o 
 -10   1   5       59.78       62.06      1.30 o 
  -9   1   5        0.46        0.17      0.24 o 
  -8   1   5      258.36      254.84      4.50 o 
  -7   1   5      685.12      673.47      5.74 o 
  -6   1   5     2043.37     2153.39     21.98 o 
  -5   1   5      229.15      212.94      1.98 o 
  -4   1   5        0.24        0.41      0.11 o 
  -3   1   5       78.35       85.29      0.90 o 
  -2   1   5      288.16      275.89      1.51 o 
  -1   1   5     4626.27     4831.63     45.99 o 
   0   1   5     2573.16     2527.71     13.20 o 
   1   1   5      540.26      521.27      6.84 o 
   2   1   5     3424.57     3616.74     10.07 o 
   3   1   5        0.30        0.34      0.09 o 
   4   1   5      557.58      558.04      4.20 o 
   5   1   5     1268.08     1282.02      5.48 o 
   6   1   5      524.43      541.33      4.29 o 
   7   1   5      192.57      184.17      2.44 o 
   8   1   5      199.59      185.32      1.95 o 
   9   1   5       80.25       79.32      1.31 o 
  10   1   5        7.79        6.61      0.52 o 
  11   1   5      116.65      126.22      1.87 o 
  12   1   5       52.23       43.47      0.91 o 
 -12   2   5       18.43       16.11      0.60 o 
 -11   2   5       33.38       35.02      0.92 o 
 -10   2   5       56.17       55.56      1.21 o 
  -9   2   5      318.19      312.89      4.29 o 
  -8   2   5      452.70      470.72      9.68 o 
  -7   2   5      150.63      153.06      2.32 o 
  -6   2   5        1.97        0.62      0.35 o 
  -5   2   5      304.86      275.57      2.93 o 
  -4   2   5     5202.23     5253.29     21.58 o 
  -3   2   5     2997.11     2914.70     39.30 o 
  -2   2   5       22.13       15.76      0.48 o 
  -1   2   5       57.03       49.36      0.90 o 
   0   2   5      203.95      211.52      1.97 o 
   1   2   5      117.48      140.43      1.41 o 
   2   2   5      664.83      649.13      9.34 o 
   3   2   5     2007.00     2042.26     20.93 o 
   4   2   5      976.69      946.68      7.37 o 
   5   2   5       28.37       29.74      0.85 o 
   6   2   5      318.92      313.46      2.53 o 
   7   2   5       21.56       21.14      0.62 o 
   8   2   5      266.74      282.51      2.87 o 
   9   2   5      392.12      394.46      3.36 o 
  10   2   5      404.07      417.83      3.65 o 
  11   2   5      183.94      192.98      2.90 o 
 -11   3   5        1.26        1.50      0.21 o 
 -10   3   5        9.38        8.23      0.47 o 
  -9   3   5       45.32       38.01      1.11 o 
  -8   3   5      193.07      168.92      2.32 o 
  -7   3   5       44.19       39.85      1.13 o 
  -6   3   5      222.48      219.35      3.49 o 
  -5   3   5       25.66       22.27      0.60 o 
  -4   3   5       57.77       53.75      1.75 o 
  -3   3   5        6.84        8.46      0.60 o 
  -2   3   5       40.00       39.46      1.20 o 
  -1   3   5        1.25        0.53      0.19 o 
   0   3   5      112.16      102.92      1.97 o 
   1   3   5      236.94      257.05      2.97 o 
   2   3   5      207.49      226.54      2.82 o 
   3   3   5       49.95       53.58      1.09 o 
   4   3   5       75.71       74.30      1.22 o 
   5   3   5       55.04       48.63      1.00 o 
   6   3   5      127.17      126.75      1.93 o 
   7   3   5      325.53      335.41      3.72 o 
   8   3   5       58.39       61.32      1.39 o 
   9   3   5       22.65       22.18      0.89 o 
  10   3   5       30.92       29.92      0.83 o 
 -10   4   5       76.84       82.42      1.74 o 
  -9   4   5       23.34       18.74      1.93 o 
  -8   4   5       35.33       38.89      1.08 o 
  -7   4   5       20.46       15.80      0.66 o 
  -6   4   5        8.03        5.64      0.54 o 
  -5   4   5      139.24      134.93      2.23 o 
  -4   4   5      209.40      214.79      3.16 o 
  -3   4   5      226.48      220.51      2.30 o 
  -2   4   5      758.07      754.02      7.87 o 
  -1   4   5       54.19       56.32      1.10 o 
   0   4   5       41.06       41.56      0.97 o 
   1   4   5       88.95       91.79      1.38 o 
   2   4   5       45.96       44.33      1.27 o 
   3   4   5      473.15      464.72      4.93 o 
   4   4   5      575.14      563.79      5.89 o 
   5   4   5       58.00       59.68      1.56 o 
   6   4   5        7.26        7.15      0.64 o 
   7   4   5      140.26      147.10      2.33 o 
   8   4   5        4.81        3.26      0.29 o 
   9   4   5      114.15      102.43      2.08 o 
  -7   5   5       94.06       92.21      2.60 o 
  -6   5   5      101.47      110.90      2.26 o 
  -5   5   5      162.73      161.71     11.74 o 
  -4   5   5        0.52        1.30      0.30 o 
  -3   5   5       11.25       13.15      0.81 o 
  -2   5   5      171.43      182.54      2.95 o 
  -1   5   5        2.20        3.40      0.38 o 
   0   5   5      343.19      365.51      3.43 o 
   1   5   5      421.27      449.29      5.01 o 
   2   5   5       91.07       89.41      2.84 o 
   3   5   5       12.01       10.92      0.86 o 
   4   5   5       52.28       54.66      2.23 o 
   5   5   5      222.76      233.14      4.61 o 
   6   5   5      188.91      202.97      4.96 o 
   7   5   5       69.11       68.22      4.01 o 
  -3   6   5       26.12       24.97      1.34 o 
  -2   6   5        2.21        2.38      0.33 o 
  -1   6   5        1.64        1.69      0.32 o 
   0   6   5        2.10        1.88      0.32 o 
   1   6   5       16.42       16.87      0.88 o 
   2   6   5       46.84       46.49      1.48 o 
   3   6   5       10.86        9.98      0.75 o 
 -12   0   6      428.85      377.35     87.46 o 
 -11   0   6      197.33      206.05      3.96 o 
 -10   0   6      249.83      254.52      4.09 o 
  -9   0   6       27.34       25.03      2.55 o 
  -8   0   6        7.57       10.03      0.80 o 
  -7   0   6       94.16      106.34      2.47 o 
  -6   0   6     1180.90     1334.44     21.64 o 
  -5   0   6      847.20      836.55      8.81 o 
  -4   0   6     1904.07     1884.44      7.81 o 
  -3   0   6     2311.38     2225.90     18.67 o 
  -2   0   6       33.46       37.42      0.56 o 
  -1   0   6      255.77      263.32      4.84 o 
   0   0   6      830.04      720.40      3.39 o 
   1   0   6      120.18      117.69      1.36 o 
   2   0   6       49.84       38.92      0.67 o 
   3   0   6     9554.97    10218.59     25.20 o 
   4   0   6      596.54      568.78      4.70 o 
   5   0   6      504.43      477.07      4.10 o 
   6   0   6       25.65       31.01      1.30 o 
   7   0   6      344.25      307.79      4.30 o 
   8   0   6      362.56      351.69      4.57 o 
   9   0   6      551.78      523.87      5.36 o 
  10   0   6       22.91       20.91      1.07 o 
  11   0   6       54.16       57.47      1.69 o 
  12   0   6       10.56       15.28      0.90 o 
 -12   1   6      216.88      224.06      2.52 o 
 -11   1   6       35.85       37.82      1.19 o 
 -10   1   6        2.24        1.18      0.25 o 
  -9   1   6       51.95       51.04      1.34 o 
  -8   1   6       44.04       45.07      1.00 o 
  -7   1   6      126.23      122.19      2.93 o 
  -6   1   6     1063.29     1080.72     10.72 o 
  -5   1   6       16.01        6.88      0.37 o 
  -4   1   6       61.72       59.17      0.79 o 
  -3   1   6     2592.88     2745.28     18.94 o 
  -2   1   6      264.61      285.20      2.03 o 
  -1   1   6        2.41        4.44      0.30 o 
   0   1   6      323.34      330.72      2.74 o 
   1   1   6       64.79       62.00      0.62 o 
   2   1   6        4.93        4.27      0.23 o 
   3   1   6     1112.97     1177.04      9.40 o 
   4   1   6        6.38        8.34      0.36 o 
   5   1   6      354.50      366.81      2.78 o 
   6   1   6      880.54      920.12      6.65 o 
   7   1   6      165.09      174.00      1.81 o 
   8   1   6        3.79        2.72      0.28 o 
   9   1   6       20.39       19.29      0.66 o 
  10   1   6       38.14       35.05      1.00 o 
  11   1   6        0.47        0.35      0.17 o 
  12   1   6       69.62       71.17      2.37 o 
 -12   2   6        0.41        0.27      0.16 o 
 -11   2   6       25.88       25.97      0.95 o 
 -10   2   6       21.87       22.86      0.84 o 
  -9   2   6       18.29       13.79      0.61 o 
  -8   2   6       49.22       45.90      1.16 o 
  -7   2   6      102.25      105.72      1.46 o 
  -6   2   6       96.22       92.82      2.26 o 
  -5   2   6       95.84      100.97      1.58 o 
  -4   2   6     3472.22     3577.75     33.69 o 
  -3   2   6       55.92       70.01      1.18 o 
  -2   2   6        1.86        3.21      0.25 o 
  -1   2   6      181.10      161.14      1.95 o 
   0   2   6       50.42       51.89      0.90 o 
   1   2   6     1517.97     1649.74     11.26 o 
   2   2   6        5.63        0.90      0.15 o 
   3   2   6        3.22        8.36      0.41 o 
   4   2   6       16.58       25.59      0.70 o 
   5   2   6       17.23       19.62      0.76 o 
   6   2   6      150.34      145.32      3.15 o 
   7   2   6       35.14       36.29      0.89 o 
   8   2   6      108.79      108.25      1.68 o 
   9   2   6        9.64       10.23      0.53 o 
  10   2   6        1.42        1.18      0.26 o 
  11   2   6      143.00      153.45      1.98 o 
 -11   3   6       92.47       87.00      2.16 o 
 -10   3   6       57.93       50.74      1.27 o 
  -9   3   6       61.43       58.00      1.34 o 
  -8   3   6      231.21      208.95      3.11 o 
  -7   3   6       30.41       35.47      1.00 o 
  -6   3   6      217.80      225.71      2.43 o 
  -5   3   6       64.69       63.46      1.08 o 
  -4   3   6      155.12      146.90      3.26 o 
  -3   3   6      229.81      253.31      3.27 o 
  -2   3   6       26.33       24.21      1.15 o 
  -1   3   6      294.74      252.25      3.72 o 
   0   3   6      181.42      164.31      2.55 o 
   1   3   6      287.82      267.07      3.28 o 
   2   3   6      731.28      705.72      5.70 o 
   3   3   6       92.75       87.40      1.57 o 
   4   3   6       12.47       13.06      0.53 o 
   5   3   6     1848.63     1737.86     15.56 o 
   6   3   6      401.72      392.82      4.39 o 
   7   3   6      706.39      706.29     11.99 o 
   8   3   6      207.42      215.85      2.70 o 
   9   3   6        6.14        6.27      0.39 o 
  10   3   6       11.11        7.63      0.49 o 
 -10   4   6       36.37       37.99      1.71 o 
  -9   4   6       62.10       57.79      1.28 o 
  -8   4   6       32.18       36.78      0.97 o 
  -7   4   6        7.57        5.23      0.41 o 
  -6   4   6       31.89       33.92      1.06 o 
  -5   4   6        0.19        0.57      0.26 o 
  -4   4   6      199.78      211.91      3.55 o 
  -3   4   6      359.34      359.72      6.05 o 
  -2   4   6     1008.94      967.17      7.26 o 
  -1   4   6      744.37      760.31      8.53 o 
   0   4   6       46.67       49.13      1.02 o 
   1   4   6        3.38        3.77      0.37 o 
   2   4   6       11.97       13.56      0.68 o 
   3   4   6      191.42      188.57      3.08 o 
   4   4   6      138.53      136.54      2.59 o 
   5   4   6      190.27      187.70      3.48 o 
   6   4   6        1.80        1.74      0.36 o 
   7   4   6       12.26       11.38      0.64 o 
   8   4   6       18.31       17.04      1.10 o 
   9   4   6       98.47       58.17     29.48 o 
  -7   5   6        0.76        0.71      0.20 o 
  -6   5   6        0.11        0.12      0.22 o 
  -5   5   6       53.61       54.31      1.42 o 
  -4   5   6       27.28       26.14      0.94 o 
  -3   5   6        1.68        1.46      0.37 o 
  -2   5   6       86.22       83.53      1.76 o 
  -1   5   6      210.77      224.87      2.87 o 
   0   5   6       19.44       17.35      0.82 o 
   1   5   6        8.70        8.45      0.58 o 
   2   5   6       34.19       38.36      1.23 o 
   3   5   6       30.17       33.18      1.41 o 
   4   5   6        8.02        8.99      0.60 o 
   5   5   6       68.51       58.72      6.93 o 
   6   5   6        0.15        0.19      0.19 o 
  -3   6   6      189.93      192.64      2.76 o 
  -2   6   6       48.09       54.11      1.78 o 
  -1   6   6        9.35       10.82      0.60 o 
   0   6   6       18.75       17.88      0.87 o 
   1   6   6       43.30       45.52      1.29 o 
   2   6   6       18.00       19.18      0.90 o 
 -12   1   7      193.42      191.96      2.86 o 
 -11   1   7       14.31       14.39      0.74 o 
 -10   1   7       91.95       93.85      2.31 o 
  -9   1   7       47.27       51.48      1.19 o 
  -8   1   7        5.18        6.28      0.44 o 
  -7   1   7      186.21      168.81      1.95 o 
  -6   1   7       76.01       57.91      1.28 o 
  -5   1   7      888.06      938.01      6.13 o 
  -4   1   7     1411.19     1482.13      8.41 o 
  -3   1   7       42.15       48.18      0.70 o 
  -2   1   7       32.99       42.62      0.69 o 
  -1   1   7      740.32      678.15      5.04 o 
   0   1   7       13.92        7.53      0.26 o 
   1   1   7      224.46      221.11      1.85 o 
   2   1   7      167.62      145.66      1.37 o 
   3   1   7     2891.36     3165.34     15.05 o 
   4   1   7      231.52      235.66      2.06 o 
   5   1   7       68.99       61.62      1.37 o 
   6   1   7      326.10      343.60      3.47 o 
   7   1   7      110.90      118.04      1.75 o 
   8   1   7      106.58      105.00      1.64 o 
   9   1   7      302.92      307.15      3.39 o 
  10   1   7       13.81       17.96      0.64 o 
  11   1   7       15.35       13.87      0.52 o 
 -12   2   7        0.45        0.23      0.14 o 
 -11   2   7       28.16       28.31      0.97 o 
 -10   2   7        4.27        5.52      0.48 o 
  -9   2   7       19.86       21.98      0.80 o 
  -8   2   7      344.89      327.40      3.28 o 
  -7   2   7       93.02       88.73      1.53 o 
  -6   2   7      179.21      172.94      2.27 o 
  -5   2   7       71.92       74.82      1.41 o 
  -4   2   7      607.58      652.73     11.60 o 
  -3   2   7     3698.66     3798.35     19.18 o 
  -2   2   7     2399.88     2413.83     23.58 o 
  -1   2   7     1273.72     1275.03      8.45 o 
   0   2   7        0.89        0.63      0.15 o 
   1   2   7      460.30      542.28      4.88 o 
   2   2   7        0.65        1.61      0.18 o 
   3   2   7      131.95      126.60      1.60 o 
   4   2   7      393.22      377.14      3.13 o 
   5   2   7      133.49      118.71      1.59 o 
   6   2   7       15.58       15.94      0.58 o 
   7   2   7      440.55      456.80      4.90 o 
   8   2   7       11.40       10.08      0.53 o 
   9   2   7        6.47        7.58      0.47 o 
  10   2   7       72.25       70.44      1.40 o 
  11   2   7      102.95       96.57      1.99 o 
 -11   3   7        0.75        1.19      0.19 o 
 -10   3   7       18.39       15.29      0.62 o 
  -9   3   7       26.16       22.17      0.82 o 
  -8   3   7        2.65        1.12      0.27 o 
  -7   3   7       52.50       49.32      1.25 o 
  -6   3   7       51.38       49.71      1.24 o 
  -5   3   7      580.45      590.58      7.91 o 
  -4   3   7      269.05      288.98      5.03 o 
  -3   3   7       15.37       16.12      0.74 o 
  -2   3   7        4.91        5.24      0.53 o 
  -1   3   7       10.59       10.44      0.73 o 
   0   3   7      149.62      144.91      2.23 o 
   1   3   7      169.72      169.54      2.45 o 
   2   3   7       11.89       11.72      0.58 o 
   3   3   7      149.30      148.11      1.60 o 
   4   3   7        1.64        2.53      0.32 o 
   5   3   7      930.02      898.97      9.95 o 
   6   3   7      377.61      382.95      4.41 o 
   7   3   7      157.58      160.28      2.28 o 
   8   3   7        8.36        8.89      0.58 o 
   9   3   7        5.67        5.55      0.35 o 
  10   3   7        5.82        4.59      0.46 o 
  -9   4   7       18.90       20.58      0.97 o 
  -8   4   7      105.44      108.28      1.61 o 
  -7   4   7       14.23       18.43      0.77 o 
  -6   4   7       20.88       23.50      0.93 o 
  -5   4   7        1.48        1.22      0.27 o 
  -4   4   7       21.23       24.86      0.77 o 
  -3   4   7        3.23        2.53      0.34 o 
  -2   4   7      158.85      165.32      2.28 o 
  -1   4   7      248.37      239.65      2.58 o 
   0   4   7      103.83       97.07      1.74 o 
   1   4   7       18.44       18.34      0.73 o 
   2   4   7        6.39        5.94      0.43 o 
   3   4   7       66.73       64.69      1.43 o 
   4   4   7       27.06       25.07      1.11 o 
   5   4   7      483.12      491.05      7.21 o 
   6   4   7       42.61       34.47      6.46 o 
   7   4   7        7.61        6.23      0.78 o 
   8   4   7       21.46       18.54      0.72 o 
  -7   5   7       35.73       20.98      4.89 o 
  -6   5   7      143.90      150.36      7.83 o 
  -5   5   7      124.28      130.17      6.49 o 
  -4   5   7       81.93       89.95      2.24 o 
  -3   5   7        0.10        0.32      0.29 o 
  -2   5   7       27.99       26.39      1.01 o 
  -1   5   7      111.83      123.46      2.10 o 
   0   5   7       12.86       14.64      0.75 o 
   1   5   7      211.15      216.47      2.97 o 
   2   5   7      128.26      127.79      2.21 o 
   3   5   7       22.90       24.21      1.01 o 
   4   5   7       57.03       57.12      1.29 o 
   5   5   7        5.16        3.51      0.98 o 
   6   5   7       66.25       70.35      1.59 o 
  -2   6   7       18.13       19.34      0.74 o 
  -1   6   7       19.03       20.39      0.85 o 
   0   6   7        4.15        5.02      0.38 o 
   1   6   7        6.22        5.19      0.37 o 
 -12   0   8      143.67      140.05      3.29 o 
 -11   0   8       58.20       57.70      2.57 o 
 -10   0   8      148.36      147.84      3.68 o 
  -9   0   8      692.42      647.24     69.66 o 
  -8   0   8     1648.06     1684.55     13.91 o 
  -7   0   8      337.54      314.31      4.94 o 
  -6   0   8       73.42       82.34      1.98 o 
  -5   0   8      194.18      185.86      2.78 o 
  -4   0   8     1546.09     1605.79      7.84 o 
  -3   0   8      276.63      287.34      3.68 o 
  -2   0   8     1883.73     1874.62      8.74 o 
  -1   0   8      197.63      185.36      2.05 o 
   0   0   8     2289.95     2407.73     12.76 o 
   1   0   8      497.82      552.61      3.74 o 
   2   0   8      168.34      149.86      2.66 o 
   3   0   8     1192.22     1198.78     15.95 o 
   4   0   8     2766.31     3029.00     15.53 o 
   5   0   8      509.23      512.76      6.88 o 
   6   0   8      765.40      736.08      8.73 o 
   7   0   8       24.04       31.38      1.08 o 
   8   0   8       77.95       64.48      1.83 o 
   9   0   8      160.10      171.82      2.61 o 
  10   0   8      395.71      376.04      3.96 o 
  11   0   8      282.81      280.02      4.03 o 
 -12   1   8        1.02        0.84      0.16 o 
 -11   1   8      173.48      178.05      2.47 o 
 -10   1   8       29.33       30.46      1.17 o 
  -9   1   8        1.17        1.40      0.23 o 
  -8   1   8        0.05        0.55      0.24 o 
  -7   1   8       90.42       83.47      1.22 o 
  -6   1   8      261.80      255.31      3.51 o 
  -5   1   8      795.92      829.78      6.09 o 
  -4   1   8        1.47        2.85      0.26 o 
  -3   1   8      133.20      129.16      1.82 o 
  -2   1   8      123.04      149.33      1.74 o 
  -1   1   8     1131.95     1219.32      4.58 o 
   0   1   8      132.36      139.86      1.43 o 
   1   1   8     3053.84     3205.90     21.19 o 
   2   1   8     1532.58     1557.29     15.82 o 
   3   1   8        0.65        0.71      0.14 o 
   4   1   8      124.84      120.41      1.54 o 
   5   1   8      131.15      116.29      2.05 o 
   6   1   8       18.30       17.26      0.54 o 
   7   1   8      518.37      491.08      3.92 o 
   8   1   8      182.60      180.43      2.36 o 
   9   1   8       19.78       23.15      0.81 o 
  10   1   8        2.97        2.32      0.25 o 
  11   1   8        0.60        0.40      0.15 o 
 -12   2   8        5.33        4.42      0.52 o 
 -11   2   8        0.55        0.44      0.21 o 
 -10   2   8      169.66      155.24      2.91 o 
  -9   2   8        2.20        2.15      0.38 o 
  -8   2   8        0.17        0.34      0.22 o 
  -7   2   8        3.87        4.38      0.35 o 
  -6   2   8      155.01      151.60      3.06 o 
  -5   2   8       35.39       37.11      1.01 o 
  -4   2   8      124.64      124.67      2.17 o 
  -3   2   8     1558.98     1489.20      9.31 o 
  -2   2   8        1.84        2.19      0.28 o 
  -1   2   8      286.70      273.36      2.32 o 
   0   2   8     1158.84     1219.88      6.44 o 
   1   2   8       51.06       51.85      0.93 o 
   2   2   8      446.46      495.62      6.82 o 
   3   2   8      737.59      737.21     10.60 o 
   4   2   8        9.74       10.55      0.68 o 
   5   2   8      685.36      642.45      3.62 o 
   6   2   8      123.21      136.86      1.63 o 
   7   2   8        8.80        8.32      0.49 o 
   8   2   8       72.89       73.21      1.36 o 
   9   2   8        0.57        0.74      0.21 o 
  10   2   8        9.61       11.97      0.49 o 
  11   2   8        1.88        1.24      0.38 o 
 -11   3   8       56.38       52.82      1.66 o 
 -10   3   8      182.39      189.22      2.61 o 
  -9   3   8       55.98       46.64      2.95 o 
  -8   3   8        8.37        7.24      0.48 o 
  -7   3   8      150.38      152.06      2.17 o 
  -6   3   8     1454.35     1501.31     20.95 o 
  -5   3   8      787.73      787.54      8.56 o 
  -4   3   8      552.68      545.78      6.50 o 
  -3   3   8      244.45      243.57      2.62 o 
  -2   3   8       27.56       34.31      1.20 o 
  -1   3   8       68.12       74.94      1.78 o 
   0   3   8       40.39       40.48      1.09 o 
   1   3   8     1031.08     1018.42      7.42 o 
   2   3   8      646.46      602.85      4.11 o 
   3   3   8      196.18      180.22      1.87 o 
   4   3   8       43.48       40.22      0.96 o 
   5   3   8       25.12       23.92      0.95 o 
   6   3   8       63.00       58.24      3.41 o 
   7   3   8      334.87      339.16      3.23 o 
   8   3   8      648.47      647.85      5.92 o 
   9   3   8      249.27      252.25      2.58 o 
  10   3   8        8.11        8.56      0.50 o 
  -9   4   8       58.85       58.87      1.60 o 
  -8   4   8      179.45      188.83      2.22 o 
  -7   4   8       33.54       34.64      1.06 o 
  -6   4   8       10.21       10.00      0.54 o 
  -5   4   8       34.97       38.20      0.97 o 
  -4   4   8       14.80       17.45      0.64 o 
  -3   4   8       82.21       79.19      1.36 o 
  -2   4   8      232.61      235.59      3.27 o 
  -1   4   8      816.70      810.43      8.82 o 
   0   4   8       85.82       80.57      1.60 o 
   1   4   8       43.40       39.69      0.99 o 
   2   4   8        9.26        9.45      0.52 o 
   3   4   8      617.25      596.96      6.46 o 
   4   4   8      407.58      408.99      5.10 o 
   5   4   8       37.86       33.69      4.48 o 
   6   4   8        8.98        8.43      0.53 o 
   7   4   8        0.11       -0.09      0.18 o 
   8   4   8        2.97        3.23      0.32 o 
  -7   5   8        1.90        0.54      0.27 o 
  -6   5   8       16.64       19.29      2.49 o 
  -5   5   8       46.57       50.77      2.77 o 
  -4   5   8       12.84       14.21      0.71 o 
  -3   5   8       20.73       21.89      0.84 o 
  -2   5   8       38.41       39.33      1.66 o 
  -1   5   8       22.30       23.29      0.86 o 
   0   5   8       19.63       20.93      0.86 o 
   1   5   8       84.65       89.85      1.68 o 
   2   5   8       46.74       49.08      1.32 o 
   3   5   8       18.01       18.26      0.77 o 
   4   5   8      112.06      104.78      9.53 o 
   5   5   8       27.16       26.01      3.32 o 
   6   5   8        0.54        0.92      0.20 o 
   0   6   8       50.54       48.81      2.00 o 
 -12   1   9       16.54       17.49      0.91 o 
 -11   1   9        4.61        3.92      0.39 o 
 -10   1   9       16.46       16.52      0.79 o 
  -9   1   9       20.53       20.88      0.92 o 
  -8   1   9      382.69      385.12      4.07 o 
  -7   1   9       69.94       67.70      1.23 o 
  -6   1   9      159.21      151.80      2.34 o 
  -5   1   9      312.94      289.79      3.19 o 
  -4   1   9      235.87      233.23      2.73 o 
  -3   1   9      172.45      177.52      1.80 o 
  -2   1   9      205.51      199.42      2.49 o 
  -1   1   9      648.98      749.96      7.89 o 
   0   1   9       50.36       73.33      1.29 o 
   1   1   9      824.74      792.21      4.58 o 
   2   1   9       66.39       52.56      0.83 o 
   3   1   9      375.18      348.14      3.08 o 
   4   1   9        0.93        1.96      0.55 o 
   5   1   9        5.91        9.20      0.66 o 
   6   1   9       94.52       83.95      1.16 o 
   7   1   9       19.74       14.67      0.59 o 
   8   1   9       21.88       20.31      0.72 o 
   9   1   9      186.61      193.63      2.22 o 
  10   1   9      100.56      107.52      1.41 o 
  11   1   9       49.19       50.80      0.97 o 
 -11   2   9       10.51        9.84      0.54 o 
 -10   2   9       41.66       36.51      1.23 o 
  -9   2   9        0.45        0.52      0.25 o 
  -8   2   9       81.06       81.35      1.75 o 
  -7   2   9      317.12      316.58      3.25 o 
  -6   2   9      248.50      255.53      7.58 o 
  -5   2   9      259.20      264.03      3.27 o 
  -4   2   9       14.55       15.09      0.70 o 
  -3   2   9       27.29       17.80      0.82 o 
  -2   2   9       84.96       85.87      1.65 o 
  -1   2   9      224.24      215.15      2.27 o 
   0   2   9      405.50      420.97      3.29 o 
   1   2   9     1073.68     1065.31      7.60 o 
   2   2   9       41.60       34.52      0.88 o 
   3   2   9      367.11      355.61      4.33 o 
   4   2   9      987.47      950.35      9.00 o 
   5   2   9     1159.84     1154.08      7.35 o 
   6   2   9      361.13      357.36      3.00 o 
   7   2   9        3.16        2.65      0.28 o 
   8   2   9       20.67       23.53      0.85 o 
   9   2   9      150.79      151.05      2.38 o 
  10   2   9       23.64       25.40      0.65 o 
 -10   3   9        1.80        0.68      0.23 o 
  -9   3   9        0.08       -0.05      0.19 o 
  -8   3   9        7.49        7.26      0.46 o 
  -7   3   9       20.49       21.53      0.82 o 
  -6   3   9      258.07      257.94      3.57 o 
  -5   3   9      378.52      377.61      4.41 o 
  -4   3   9      858.18      850.96      9.71 o 
  -3   3   9      304.29      321.44      3.81 o 
  -2   3   9        4.65        5.05      0.31 o 
  -1   3   9       20.16       22.32      0.68 o 
   0   3   9        8.86        8.68      0.41 o 
   1   3   9      170.17      179.60      1.79 o 
   2   3   9      262.39      272.97      2.60 o 
   3   3   9        7.10        7.10      0.40 o 
   4   3   9      303.50      302.07      3.86 o 
   5   3   9       33.60       31.97      2.78 o 
   6   3   9      417.52      422.45      5.19 o 
   7   3   9       33.84       35.40      1.17 o 
   8   3   9       10.09       10.92      0.60 o 
   9   3   9        1.88        2.70      0.25 o 
  -9   4   9       18.02       15.86      1.18 o 
  -8   4   9       36.00       38.05      0.87 o 
  -7   4   9       18.66       25.35      0.85 o 
  -6   4   9      108.80      109.57      1.81 o 
  -5   4   9        6.82        5.15      0.40 o 
  -4   4   9        4.02        3.52      0.35 o 
  -3   4   9      298.24      308.65      4.90 o 
  -2   4   9       35.92       33.00      1.04 o 
  -1   4   9       15.98       18.65      0.75 o 
   0   4   9        5.58        4.77      0.38 o 
   1   4   9       75.14       72.07      1.41 o 
   2   4   9      100.59       98.71      1.50 o 
   3   4   9       86.78       93.49      1.81 o 
   4   4   9       51.24       51.20      1.33 o 
   5   4   9       47.85       38.69      4.72 o 
   6   4   9       12.16       10.38      1.15 o 
   7   4   9        7.64        6.93      0.42 o 
   8   4   9        0.10        0.07      0.14 o 
  -6   5   9       14.02        9.70      2.05 o 
  -5   5   9      191.79      175.89     16.68 o 
  -4   5   9      182.86      188.06      2.39 o 
  -3   5   9        0.42        0.52      0.21 o 
  -2   5   9        5.61        5.41      0.42 o 
  -1   5   9       10.39       11.18      0.54 o 
   0   5   9        0.33        0.26      0.23 o 
   1   5   9       88.07       95.03      2.03 o 
   2   5   9       94.37       99.18      1.77 o 
   3   5   9      254.03      255.95      4.94 o 
   4   5   9       10.14        7.02      1.20 o 
   5   5   9        5.88        5.63      0.41 o 
 -12   0  10      143.02      135.99      9.03 o 
 -11   0  10       65.70       73.60      2.16 o 
 -10   0  10       16.02       19.26      1.66 o 
  -9   0  10      104.37      100.55      3.07 o 
  -8   0  10       32.45       31.09      1.57 o 
  -7   0  10     1866.94     1960.02     11.85 o 
  -6   0  10      641.03      655.78      8.93 o 
  -5   0  10      698.60      706.91      6.36 o 
  -4   0  10       51.00       67.52      2.20 o 
  -3   0  10      106.62      100.78      2.10 o 
  -2   0  10        3.08        8.27      0.66 o 
  -1   0  10     1962.63     2017.97     18.57 o 
   0   0  10     1201.00     1207.57      7.42 o 
   1   0  10     2394.31     2492.38     15.07 o 
   2   0  10      663.15      654.24      6.17 o 
   3   0  10        0.76        2.79      0.49 o 
   4   0  10      181.52      185.54      4.63 o 
   5   0  10      673.02      643.78      7.05 o 
   6   0  10      986.16      950.95     14.41 o 
   7   0  10      730.61      720.75      8.33 o 
   8   0  10        4.16        0.52      0.33 o 
   9   0  10       80.70       68.68      1.53 o 
  10   0  10       10.94       10.78      0.67 o 
  11   0  10       41.52       50.85      1.50 o 
 -12   1  10        1.43        1.17      0.20 o 
 -11   1  10       26.00       29.17      0.84 o 
 -10   1  10      258.05      268.10      3.58 o 
  -9   1  10      147.51      144.63      2.47 o 
  -8   1  10        1.36        1.55      0.30 o 
  -7   1  10        6.86        7.43      0.44 o 
  -6   1  10       64.66       60.10      1.32 o 
  -5   1  10      205.90      210.71      2.63 o 
  -4   1  10      775.37      793.05      7.44 o 
  -3   1  10      183.51      189.76      2.23 o 
  -2   1  10       29.18       38.64      0.94 o 
  -1   1  10      254.54      300.40      3.40 o 
   0   1  10      269.77      309.76      3.04 o 
   1   1  10      316.09      337.67      4.13 o 
   2   1  10      616.84      603.18      4.54 o 
   3   1  10       55.96       55.41      1.21 o 
   4   1  10      584.18      583.68     10.40 o 
   5   1  10      450.84      450.88      4.55 o 
   6   1  10       40.14       40.16      0.80 o 
   7   1  10        0.55        1.83      0.25 o 
   8   1  10      332.50      328.52      2.90 o 
   9   1  10      208.51      210.96      2.47 o 
  10   1  10       67.03       71.43      1.06 o 
 -11   2  10       24.60       24.14      0.77 o 
 -10   2  10       21.84       19.17      0.87 o 
  -9   2  10      104.13      105.73      2.51 o 
  -8   2  10       21.35       24.40      0.94 o 
  -7   2  10        9.89       11.87      0.60 o 
  -6   2  10      472.56      498.46      8.98 o 
  -5   2  10       25.91       29.05      0.85 o 
  -4   2  10        3.11        2.63      0.35 o 
  -3   2  10       86.54       91.14      1.78 o 
  -2   2  10        7.07        7.39      0.49 o 
  -1   2  10        0.77        1.46      0.35 o 
   0   2  10        4.56        2.09      0.27 o 
   1   2  10     1588.86     1670.74     11.84 o 
   2   2  10        0.31        0.01      0.24 o 
   3   2  10       35.94       36.04      1.36 o 
   4   2  10        0.18        0.19      0.16 o 
   5   2  10       72.20       70.80      1.35 o 
   6   2  10      522.92      515.31      3.85 o 
   7   2  10      214.85      214.84      2.47 o 
   8   2  10       27.76       27.36      1.00 o 
   9   2  10        4.23        2.91      0.31 o 
  10   2  10       62.99       63.51      1.42 o 
 -10   3  10      128.56      138.66      3.47 o 
  -9   3  10       50.72       58.33      1.27 o 
  -8   3  10       98.37      100.51      1.63 o 
  -7   3  10        7.01        8.14      0.51 o 
  -6   3  10      185.09      180.04      2.54 o 
  -5   3  10      588.18      636.68      7.61 o 
  -4   3  10      328.46      355.85      3.87 o 
  -3   3  10     2080.56     2069.26     22.23 o 
  -2   3  10      105.35       92.15      1.26 o 
  -1   3  10       69.53       61.22      1.01 o 
   0   3  10       11.05       15.01      0.52 o 
   1   3  10      243.35      220.70      2.07 o 
   2   3  10      478.73      465.85      4.78 o 
   3   3  10      877.13      855.14     10.19 o 
   4   3  10       41.79       39.25      1.42 o 
   5   3  10      222.39      209.32     13.22 o 
   6   3  10       21.59       21.79      0.85 o 
   7   3  10       11.08       10.14      0.61 o 
   8   3  10       84.26       78.18      1.54 o 
   9   3  10       56.94       53.34      1.03 o 
  -9   4  10        4.91        4.63      0.45 o 
  -8   4  10      178.02      173.21      1.94 o 
  -7   4  10      332.73      332.13      3.86 o 
  -6   4  10       10.05       14.03      0.63 o 
  -5   4  10        0.25        0.52      0.23 o 
  -4   4  10       11.97       14.35      0.67 o 
  -3   4  10      112.00      125.59      2.34 o 
  -2   4  10        0.97        0.85      0.25 o 
  -1   4  10      119.21      114.69      1.75 o 
   0   4  10        5.75        4.54      0.37 o 
   1   4  10        5.28        6.74      0.47 o 
   2   4  10      162.57      154.18      2.17 o 
   3   4  10      863.22      860.74      8.21 o 
   4   4  10      291.19      293.59     12.71 o 
   5   4  10      249.13      257.21     16.50 o 
   6   4  10      321.57      332.89      6.31 o 
   7   4  10        7.37        6.51      0.42 o 
  -6   5  10        0.06        0.41      0.20 o 
  -5   5  10        2.58        2.81      0.36 o 
  -4   5  10       25.77       23.56      1.05 o 
  -3   5  10        6.15        6.92      0.42 o 
  -2   5  10       63.15       66.74      1.30 o 
  -1   5  10        6.74        7.62      0.45 o 
   0   5  10        3.48        3.68      0.35 o 
   1   5  10        9.19       11.47      0.57 o 
   2   5  10        5.23        3.63      0.35 o 
   3   5  10       70.09       68.30      9.58 o 
   4   5  10       15.42       11.02      1.75 o 
   5   5  10        0.05        0.22      0.51 o 
 -12   1  11       90.57       84.65      2.05 o 
 -11   1  11       65.40       66.44      1.31 o 
 -10   1  11       54.47       56.95      1.58 o 
  -9   1  11       81.13       83.75      1.96 o 
  -8   1  11       18.26       19.05      0.81 o 
  -7   1  11        3.93        3.58      0.38 o 
  -6   1  11       88.31       90.98      1.80 o 
  -5   1  11       74.07       74.89      1.62 o 
  -4   1  11       66.55       63.27      1.46 o 
  -3   1  11      349.80      329.66      4.63 o 
  -2   1  11     1281.30     1349.44     20.02 o 
  -1   1  11      616.32      651.15      4.49 o 
   0   1  11      295.34      320.52      3.20 o 
   1   1  11      746.63      725.10      6.57 o 
   2   1  11     1100.47     1126.60      6.39 o 
   3   1  11     1125.50     1051.35      6.96 o 
   4   1  11        1.63        1.97      0.32 o 
   5   1  11       27.06       23.50      0.62 o 
   6   1  11        1.06        0.89      0.20 o 
   7   1  11        0.43        0.57      0.20 o 
   8   1  11       69.89       61.38      1.45 o 
   9   1  11       83.36       86.61      1.32 o 
  10   1  11      170.99      167.09      2.41 o 
 -11   2  11       11.88       12.10      0.50 o 
 -10   2  11        6.78        6.41      0.51 o 
  -9   2  11       56.22       53.78      1.75 o 
  -8   2  11      180.96      187.48      3.79 o 
  -7   2  11      283.47      287.02      5.37 o 
  -6   2  11      430.31      450.06      9.67 o 
  -5   2  11        1.33        1.86      0.25 o 
  -4   2  11       17.87       23.73      0.77 o 
  -3   2  11       84.33       79.03      1.78 o 
  -2   2  11       28.77       32.85      1.14 o 
  -1   2  11     1505.00     1488.50      9.89 o 
   0   2  11     1187.91     1159.46     10.91 o 
   1   2  11       95.30       76.19      1.49 o 
   2   2  11        3.23        3.48      0.41 o 
   3   2  11       94.15       83.14      1.31 o 
   4   2  11       67.17       74.49      1.77 o 
   5   2  11      412.00      396.53      5.45 o 
   6   2  11      623.60      631.27      4.31 o 
   7   2  11      111.88      120.91      1.90 o 
   8   2  11       22.75       24.99      0.90 o 
   9   2  11        8.74       10.16      0.45 o 
  10   2  11       19.49       19.99      0.89 o 
 -10   3  11       21.46       22.14      1.23 o 
  -9   3  11        0.67        0.55      0.23 o 
  -8   3  11       30.15       31.39      0.88 o 
  -7   3  11       38.52       43.42      1.08 o 
  -6   3  11       14.61       14.69      0.70 o 
  -5   3  11      959.16      986.43     10.76 o 
  -4   3  11      182.73      180.83      2.15 o 
  -3   3  11      225.22      216.25      3.02 o 
  -2   3  11       23.65       20.60      0.62 o 
  -1   3  11       48.93       51.88      0.96 o 
   0   3  11       27.14       26.25      0.76 o 
   1   3  11      105.84       87.42      1.46 o 
   2   3  11      154.93      159.96      2.16 o 
   3   3  11       19.47       21.60      0.76 o 
   4   3  11        7.96        9.96      0.87 o 
   5   3  11       72.16       67.54      5.92 o 
   6   3  11       19.90       21.04      0.83 o 
   7   3  11        3.49        3.19      0.31 o 
   8   3  11       23.03       24.07      0.76 o 
   9   3  11        4.85        3.29      0.51 o 
  -8   4  11       94.26       66.95      2.03 o 
  -7   4  11      227.84      234.80      3.80 o 
  -6   4  11        1.86        3.57      0.36 o 
  -5   4  11       14.25       17.29      0.80 o 
  -4   4  11        1.05        0.50      0.22 o 
  -3   4  11        2.04        2.23      0.31 o 
  -2   4  11       31.06       36.09      1.06 o 
  -1   4  11      153.41      167.80      2.09 o 
   0   4  11       75.75       74.20      1.46 o 
   1   4  11      133.13      123.00      1.94 o 
   2   4  11        9.12        6.24      0.49 o 
   3   4  11       61.01       62.80      1.43 o 
   4   4  11      165.88      172.51      7.14 o 
   5   4  11        6.98        7.61      0.90 o 
   6   4  11       82.02       80.19      1.28 o 
   7   4  11      122.66      127.63      3.68 o 
  -6   5  11        4.48        3.03      1.36 o 
  -5   5  11       21.88       22.86      1.15 o 
  -4   5  11       37.34       46.22      1.82 o 
  -3   5  11      189.95      191.33      2.32 o 
  -2   5  11       78.99       81.21      1.33 o 
  -1   5  11       20.07       16.84      0.60 o 
   0   5  11        3.32        3.21      0.32 o 
   1   5  11      207.39      209.90      4.01 o 
   2   5  11      168.46      182.78      2.88 o 
   3   5  11       21.60       19.92      3.72 o 
   4   5  11       36.04       34.69      0.82 o 
 -11   0  12      129.50      132.69      2.73 o 
 -10   0  12      213.65      233.22      7.49 o 
  -9   0  12        1.07        0.54      0.75 o 
  -8   0  12       32.31       31.27      1.88 o 
  -7   0  12      150.38      152.96      6.11 o 
  -6   0  12      667.68      707.99      7.91 o 
  -5   0  12      358.78      376.15      5.08 o 
  -4   0  12      178.65      184.45      4.02 o 
  -3   0  12     1055.93     1219.13     17.24 o 
  -2   0  12      410.64      457.47      4.73 o 
  -1   0  12       86.77      106.93      2.83 o 
   0   0  12       88.33       71.68      2.30 o 
   1   0  12     1089.38     1037.81     10.19 o 
   2   0  12       99.08       95.43      2.77 o 
   3   0  12      643.24      679.74     22.63 o 
   4   0  12        1.79        0.16      0.22 o 
   5   0  12      201.80      206.47      3.73 o 
   6   0  12       13.13       17.07      0.94 o 
   7   0  12      788.21      768.28      7.81 o 
   8   0  12      611.65      625.38      6.76 o 
   9   0  12      148.51      172.30      2.86 o 
  10   0  12        3.87        3.48      0.28 o 
 -11   1  12       21.86       21.50      0.70 o 
 -10   1  12        0.23        0.21      0.23 o 
  -9   1  12      228.58      232.93      4.55 o 
  -8   1  12      137.73      145.30      2.32 o 
  -7   1  12        1.78        2.20      0.34 o 
  -6   1  12       32.72       34.44      0.88 o 
  -5   1  12       72.01       75.25      1.18 o 
  -4   1  12       12.49       14.43      0.74 o 
  -3   1  12      342.11      332.90      4.33 o 
  -2   1  12      320.13      323.84      3.06 o 
  -1   1  12      222.17      204.38      3.82 o 
   0   1  12       19.23       14.50      0.64 o 
   1   1  12       31.74       24.58      0.83 o 
   2   1  12       76.23       65.07      1.30 o 
   3   1  12      873.75      850.30     12.27 o 
   4   1  12      429.51      419.68      4.40 o 
   5   1  12       40.18       41.89      1.14 o 
   6   1  12        0.44        0.72      0.22 o 
   7   1  12      362.76      361.44      2.98 o 
   8   1  12       16.70       14.27      0.68 o 
   9   1  12       20.66       23.01      0.64 o 
  10   1  12       91.32       83.11      1.11 o 
 -11   2  12        0.14        0.36      0.15 o 
 -10   2  12       73.78       69.80      1.46 o 
  -9   2  12        4.35        4.16      0.47 o 
  -8   2  12        0.72        0.87      0.33 o 
  -7   2  12        0.53        0.32      0.25 o 
  -6   2  12       98.46       95.66      1.93 o 
  -5   2  12     1009.75     1090.50     14.19 o 
  -4   2  12       20.53       21.01      0.68 o 
  -3   2  12       13.63       12.47      0.51 o 
  -2   2  12       32.56       36.10      1.00 o 
  -1   2  12       31.02       28.81      1.25 o 
   0   2  12        9.02       14.03      0.56 o 
   1   2  12      198.92      190.69      1.83 o 
   2   2  12      167.43      162.70      1.60 o 
   3   2  12        0.41        0.73      0.23 o 
   4   2  12      393.69      393.53      4.97 o 
   5   2  12       33.75       42.79      1.27 o 
   6   2  12      102.97      107.26      1.85 o 
   7   2  12        1.45        2.05      0.29 o 
   8   2  12       33.68       31.50      0.80 o 
   9   2  12       19.12       16.80      0.42 o 
 -10   3  12       27.81       29.84      1.04 o 
  -9   3  12      174.70      183.68      3.95 o 
  -8   3  12      178.54      188.85      2.92 o 
  -7   3  12        4.48        3.00      0.38 o 
  -6   3  12        0.05        0.49      0.28 o 
  -5   3  12       86.99       96.45      1.77 o 
  -4   3  12       12.89        9.57      0.56 o 
  -3   3  12       14.49       16.80      0.71 o 
  -2   3  12       35.66       33.05      1.01 o 
  -1   3  12      735.61      723.27      9.40 o 
   0   3  12      291.73      288.35      3.19 o 
   1   3  12      113.83       93.24      1.67 o 
   2   3  12      352.29      339.09      2.83 o 
   3   3  12      245.31      241.59      2.62 o 
   4   3  12      127.40      126.89      1.87 o 
   5   3  12       37.95       35.82      2.16 o 
   6   3  12      107.29      110.13      1.74 o 
   7   3  12      103.28      104.03      1.47 o 
   8   3  12       26.61       28.32      0.75 o 
  -8   4  12       75.17       62.88      7.49 o 
  -7   4  12      299.07      289.42     12.32 o 
  -6   4  12      215.38      213.67      6.33 o 
  -5   4  12       33.16       33.60      1.13 o 
  -4   4  12        0.85        1.66      0.30 o 
  -3   4  12       14.74       18.14      0.75 o 
  -2   4  12        1.09        1.33      0.30 o 
  -1   4  12       84.08       91.41      1.57 o 
   0   4  12      238.70      243.40      2.96 o 
   1   4  12      177.15      172.38      2.42 o 
   2   4  12      171.37      155.12      2.45 o 
   3   4  12        5.35        4.86      0.41 o 
   4   4  12      103.43       95.80      8.61 o 
   5   4  12        9.57        7.85      0.43 o 
   6   4  12       16.61       17.07      0.58 o 
  -5   5  12       13.22       12.16      0.77 o 
  -4   5  12        1.73        2.08      0.28 o 
  -3   5  12        0.75        0.88      0.19 o 
  -2   5  12        3.19        3.34      0.28 o 
  -1   5  12       74.60       75.74      1.60 o 
   0   5  12       28.63       27.41      0.89 o 
   1   5  12       34.81       35.12      1.13 o 
   2   5  12        9.84        6.51      1.22 o 
   3   5  12        1.11        0.56      0.21 o 
 -11   1  13       79.78       79.82      1.86 o 
 -10   1  13       17.42       18.76      0.76 o 
  -9   1  13      318.28      343.43      4.48 o 
  -8   1  13      302.22      298.26      6.91 o 
  -7   1  13      120.42      122.82      3.76 o 
  -6   1  13       66.57       75.86      1.64 o 
  -5   1  13        1.78        2.08      0.24 o 
  -4   1  13        2.06        2.86      0.28 o 
  -3   1  13      437.28      442.26      5.97 o 
  -2   1  13      411.69      382.87      3.67 o 
  -1   1  13     1430.02     1445.71     14.62 o 
   0   1  13      127.27      130.42      2.63 o 
   1   1  13       10.97       12.22      0.66 o 
   2   1  13        2.45        2.63      0.24 o 
   3   1  13       75.66       67.12      1.08 o 
   4   1  13     2496.51     2413.59     24.62 o 
   5   1  13      459.28      454.61      3.40 o 
   6   1  13        2.52        7.04      0.44 o 
   7   1  13        0.26        0.67      0.19 o 
   8   1  13       12.17       14.72      0.65 o 
   9   1  13        5.22        6.64      0.33 o 
 -10   2  13        1.80        2.23      0.26 o 
  -9   2  13        4.20        3.30      0.40 o 
  -8   2  13        5.08        4.69      0.43 o 
  -7   2  13       17.07       21.94      0.89 o 
  -6   2  13      142.01      153.49      2.41 o 
  -5   2  13     1301.89     1356.45     19.47 o 
  -4   2  13       53.50       46.33      1.04 o 
  -3   2  13      167.04      160.46      1.79 o 
  -2   2  13        6.26        6.66      0.42 o 
  -1   2  13        0.50        2.64      0.25 o 
   0   2  13     1101.54     1105.67      8.47 o 
   1   2  13      977.54      977.92      6.11 o 
   2   2  13      649.92      639.93      4.98 o 
   3   2  13      118.74      118.29      1.70 o 
   4   2  13       51.79       50.67      1.17 o 
   5   2  13       40.12       39.04      1.16 o 
   6   2  13      391.54      376.67      3.19 o 
   7   2  13      108.59      107.55      1.52 o 
   8   2  13      145.24      141.73      1.66 o 
   9   2  13       80.11       86.56      1.86 o 
  -9   3  13       11.17       10.07      0.73 o 
  -8   3  13        2.67        1.88      0.29 o 
  -7   3  13        5.05        5.24      0.42 o 
  -6   3  13       27.29       29.44      1.10 o 
  -5   3  13       20.27       25.61      0.85 o 
  -4   3  13       64.13       64.63      1.36 o 
  -3   3  13       27.68       25.41      0.86 o 
  -2   3  13        1.44        0.91      0.24 o 
  -1   3  13       97.07       95.32      1.84 o 
   0   3  13      239.81      230.68      2.70 o 
   1   3  13      208.05      197.26      2.42 o 
   2   3  13       27.02       23.48      0.84 o 
   3   3  13      201.83      198.12      2.32 o 
   4   3  13       96.70       98.01      2.12 o 
   5   3  13       37.19       41.06      1.16 o 
   6   3  13        1.00        0.84      0.20 o 
   7   3  13        1.83        1.89      0.20 o 
   8   3  13       13.19       13.92      0.47 o 
  -8   4  13       32.07       21.47      1.32 o 
  -7   4  13      174.14      139.47      7.47 o 
  -6   4  13       89.17       93.42      3.43 o 
  -5   4  13      123.44      116.77      4.82 o 
  -4   4  13       73.91       79.61      1.85 o 
  -3   4  13       25.81       28.87      1.08 o 
  -2   4  13        7.80        6.58      0.55 o 
  -1   4  13       52.75       60.20      1.36 o 
   0   4  13       81.77       92.04      1.75 o 
   1   4  13      111.30      116.49      2.01 o 
   2   4  13       39.63       30.47      1.00 o 
   3   4  13       73.18       77.04      1.39 o 
   4   4  13       24.92       21.78      2.63 o 
   5   4  13       10.91       11.32      0.49 o 
   6   4  13        2.89        1.90      0.21 o 
  -4   5  13       64.44       59.50      1.58 o 
  -3   5  13       37.73       34.72      1.84 o 
  -2   5  13       97.19       90.99      1.62 o 
  -1   5  13      104.17      102.12      8.69 o 
   0   5  13       53.93       56.55      5.42 o 
   1   5  13      166.32      144.19     15.88 o 
   2   5  13      170.95      172.30     28.13 o 
 -11   0  14       75.89       82.01      1.71 o 
 -10   0  14       95.18       94.58      9.31 o 
  -9   0  14        6.66        6.40      0.91 o 
  -8   0  14        0.00        1.05      0.40 o 
  -7   0  14       10.99       12.33      1.20 o 
  -6   0  14        1.07        0.67      0.42 o 
  -5   0  14      461.24      471.75      6.90 o 
  -4   0  14     1280.79     1406.95     12.63 o 
  -3   0  14      780.12      873.21      7.94 o 
  -2   0  14      526.30      575.71      6.32 o 
  -1   0  14      487.57      492.53      9.17 o 
   0   0  14      330.80      319.51      5.90 o 
   1   0  14     1473.14     1429.33     12.67 o 
   2   0  14      317.18      350.00      4.60 o 
   3   0  14      126.73      116.88      2.22 o 
   4   0  14       25.29       36.14      1.29 o 
   5   0  14      281.45      304.85      4.28 o 
   6   0  14       35.50       36.68      1.46 o 
   7   0  14       39.05       46.80      1.51 o 
   8   0  14      440.22      444.93      4.81 o 
   9   0  14       66.97       72.41      1.54 o 
 -11   1  14        3.77        3.07      0.37 o 
 -10   1  14       11.20       11.15      0.54 o 
  -9   1  14        2.52        2.80      0.41 o 
  -8   1  14      289.69      279.26     13.97 o 
  -7   1  14       15.24       17.13      0.83 o 
  -6   1  14       21.52       23.83      0.93 o 
  -5   1  14        7.52        9.61      0.55 o 
  -4   1  14        0.53        0.56      0.16 o 
  -3   1  14       49.14       49.13      1.05 o 
  -2   1  14      157.06      159.75      1.96 o 
  -1   1  14       73.44       68.80      1.16 o 
   0   1  14       29.24       31.23      0.67 o 
   1   1  14        3.58        5.06      0.37 o 
   2   1  14      238.83      248.70      2.43 o 
   3   1  14        0.19        0.96      0.22 o 
   4   1  14      368.94      370.46      3.32 o 
   5   1  14      115.89      120.09      1.73 o 
   6   1  14      150.53      148.61      1.89 o 
   7   1  14        0.19        1.58      0.23 o 
   8   1  14       15.67       19.56      0.63 o 
   9   1  14        7.59        5.65      0.34 o 
 -10   2  14        1.42        2.07      0.24 o 
  -9   2  14       11.77       13.11      0.66 o 
  -8   2  14       43.16       44.00      1.15 o 
  -7   2  14      109.96      122.15      2.78 o 
  -6   2  14       16.99       16.01      0.77 o 
  -5   2  14      119.18      121.68      2.05 o 
  -4   2  14       36.95       38.00      1.05 o 
  -3   2  14       51.65       52.75      1.29 o 
  -2   2  14        7.42        7.33      0.44 o 
  -1   2  14       84.99       70.92      1.28 o 
   0   2  14      116.65      114.88      1.61 o 
   1   2  14        9.28        8.46      0.48 o 
   2   2  14      144.84      138.32      1.92 o 
   3   2  14        1.92        1.46      0.23 o 
   4   2  14       27.04       22.55      0.74 o 
   5   2  14       11.00       13.42      0.59 o 
   6   2  14       16.77       14.44      0.59 o 
   7   2  14       25.31       26.56      0.70 o 
   8   2  14      115.97      119.02      3.17 o 
  -9   3  14      107.56      103.76      4.81 o 
  -8   3  14       39.36       46.47      1.23 o 
  -7   3  14      139.81      145.27      2.10 o 
  -6   3  14        0.47        0.43      0.26 o 
  -5   3  14       84.09       86.18      1.73 o 
  -4   3  14       78.00       84.63      1.51 o 
  -3   3  14      226.20      241.00      2.56 o 
  -2   3  14      359.35      359.70      3.28 o 
  -1   3  14       85.75       77.42      1.77 o 
   0   3  14        1.11        1.09      0.25 o 
   1   3  14       11.58        9.36      0.54 o 
   2   3  14        3.33        2.43      0.33 o 
   3   3  14       13.05       17.31      0.68 o 
   4   3  14       27.77       27.09      1.96 o 
   5   3  14      109.84      116.89      4.83 o 
   6   3  14       59.39       55.80      0.94 o 
   7   3  14       55.54       52.77      0.99 o 
  -7   4  14       73.44       63.76      1.74 o 
  -6   4  14       66.33       55.78      5.51 o 
  -5   4  14       38.06       39.61      2.18 o 
  -4   4  14      120.78      125.91      2.16 o 
  -3   4  14       27.67       26.01      0.97 o 
  -2   4  14       16.57       17.48      0.73 o 
  -1   4  14       58.33       60.17      2.01 o 
   0   4  14       64.82       70.73      1.92 o 
   1   4  14       31.21       28.40      0.99 o 
   2   4  14       85.88       80.72      1.81 o 
   3   4  14        8.37        6.42      0.64 o 
   4   4  14       91.71       96.56      1.68 o 
   5   4  14        0.09        0.17      0.12 o 
  -2   5  14       43.35       51.34      3.34 o 
  -1   5  14        0.24        0.20      0.18 o 
   0   5  14       26.13       26.38      0.84 o 
   1   5  14      117.35      116.03      2.31 o 
 -10   1  15        0.09        0.11      0.20 o 
  -9   1  15        6.94        7.50      0.57 o 
  -8   1  15       30.00       30.68      2.01 o 
  -7   1  15      780.13      814.85      9.29 o 
  -6   1  15       62.19       63.84      1.84 o 
  -5   1  15       20.59       23.73      1.05 o 
  -4   1  15       53.07       53.17      1.29 o 
  -3   1  15      116.27      122.65      1.79 o 
  -2   1  15       84.12       79.08      1.53 o 
  -1   1  15      882.17      885.14      9.87 o 
   0   1  15      500.07      498.80      4.18 o 
   1   1  15      292.74      294.04      3.64 o 
   2   1  15      198.12      196.49      2.38 o 
   3   1  15      371.41      375.37      2.78 o 
   4   1  15        3.65        4.30      0.31 o 
   5   1  15      327.68      318.86      2.58 o 
   6   1  15      531.98      535.19      3.31 o 
   7   1  15      128.62      141.50      1.58 o 
   8   1  15       75.13       82.24      1.14 o 
 -10   2  15      127.80       83.53      5.17 o 
  -9   2  15       11.70       13.83      0.60 o 
  -8   2  15        0.50        0.57      0.21 o 
  -7   2  15      140.59      156.64      3.34 o 
  -6   2  15      121.18      118.62      3.47 o 
  -5   2  15       34.71       38.63      1.10 o 
  -4   2  15      112.26      106.91      1.70 o 
  -3   2  15      503.71      515.28      4.51 o 
  -2   2  15      404.81      416.04      4.13 o 
  -1   2  15      301.34      287.44      3.16 o 
   0   2  15       70.33       62.57      1.49 o 
   1   2  15      406.79      410.55      3.59 o 
   2   2  15      266.12      257.33      2.52 o 
   3   2  15      268.69      269.14      2.43 o 
   4   2  15       48.78       53.03      1.09 o 
   5   2  15      246.41      252.64      2.42 o 
   6   2  15        7.14        5.24      0.36 o 
   7   2  15       68.67       70.32      0.98 o 
   8   2  15      255.05      242.07      5.69 o 
  -9   3  15       52.93       19.37      1.34 o 
  -8   3  15       10.76        9.02      0.58 o 
  -7   3  15       15.52       13.46      0.64 o 
  -6   3  15        0.05        0.18      0.26 o 
  -5   3  15        0.17        0.37      0.21 o 
  -4   3  15       13.88       13.32      0.61 o 
  -3   3  15        0.97        0.86      0.25 o 
  -2   3  15       83.40       82.94      1.79 o 
  -1   3  15       59.49       59.11      1.40 o 
   0   3  15      116.95      102.10      1.97 o 
   1   3  15       34.84       31.56      3.01 o 
   2   3  15       17.92       17.21      0.77 o 
   3   3  15       35.10       30.30      0.80 o 
   4   3  15       76.52       79.28      3.28 o 
   5   3  15       65.39       62.77      1.10 o 
   6   3  15        0.05        0.25      0.11 o 
  -6   4  15       48.07       49.82      1.72 o 
  -5   4  15        4.70        5.31      0.66 o 
  -4   4  15       17.35       18.03      0.70 o 
  -3   4  15      342.97      356.23      3.49 o 
  -2   4  15       74.77       81.10      1.60 o 
  -1   4  15       18.52       18.74      0.98 o 
   0   4  15      118.84      118.75      2.12 o 
   1   4  15       27.64       33.33      1.16 o 
   2   4  15       29.76       28.38      0.83 o 
   3   4  15        3.71        2.99      0.50 o 
   4   4  15       86.08       85.78      2.49 o 
 -10   0  16      204.99      204.89      3.53 o 
  -9   0  16       77.65       84.87      2.73 o 
  -8   0  16       45.56       34.89     13.93 o 
  -7   0  16       20.59       23.86      2.47 o 
  -6   0  16        5.42        7.07      0.68 o 
  -5   0  16       99.66      106.15     11.75 o 
  -4   0  16      319.64      323.59      5.44 o 
  -3   0  16      989.91     1031.90     15.07 o 
  -2   0  16       62.75       61.93      2.45 o 
  -1   0  16       32.08       32.86      1.41 o 
   0   0  16       19.29       21.69      1.09 o 
   1   0  16        3.92        6.50      0.73 o 
   2   0  16     4949.52     4958.67     38.77 o 
   3   0  16      176.28      179.89      3.00 o 
   4   0  16       71.57       84.86      2.03 o 
   5   0  16       94.98       78.72      2.09 o 
   6   0  16        0.13        0.13      0.28 o 
   7   0  16        0.70        1.05      0.24 o 
   8   0  16      109.45      108.85      2.71 o 
 -10   1  16        1.41        1.22      0.20 o 
  -9   1  16        4.29        3.43      0.32 o 
  -8   1  16        0.34        0.30      0.27 o 
  -7   1  16      552.14      573.24      7.45 o 
  -6   1  16       28.66       29.53      1.20 o 
  -5   1  16      272.07      299.67      6.98 o 
  -4   1  16       82.06       85.35      1.63 o 
  -3   1  16       45.30       40.31      1.28 o 
  -2   1  16      234.34      244.51      3.45 o 
  -1   1  16      378.94      382.86      4.45 o 
   0   1  16       81.31       78.27      1.57 o 
   1   1  16       47.09       44.72      1.00 o 
   2   1  16       86.16       79.59      1.36 o 
   3   1  16       82.01       89.87      1.31 o 
   4   1  16        2.68        2.32      0.25 o 
   5   1  16        6.54        6.42      0.41 o 
   6   1  16       67.06       63.71      1.20 o 
   7   1  16       75.84       81.10      1.21 o 
   8   1  16      175.39      185.96      3.04 o 
  -9   2  16       27.78       24.25      0.97 o 
  -8   2  16        2.36        1.37      0.22 o 
  -7   2  16       25.20       27.41      0.90 o 
  -6   2  16       41.91       47.06      2.10 o 
  -5   2  16       39.23       44.76      1.38 o 
  -4   2  16       93.74       98.78      1.54 o 
  -3   2  16      112.11      114.87      2.11 o 
  -2   2  16       23.98       21.39      0.98 o 
  -1   2  16       53.28       48.70      1.18 o 
   0   2  16       22.73       20.48      0.83 o 
   1   2  16        0.09        0.49      0.24 o 
   2   2  16       49.10       49.61      1.22 o 
   3   2  16      154.25      162.14      1.82 o 
   4   2  16        4.44        3.17      0.27 o 
   5   2  16        8.44        5.97      0.35 o 
   6   2  16        1.49        0.93      0.16 o 
   7   2  16        4.43        3.57      0.30 o 
  -8   3  16       65.94       60.42      1.72 o 
  -7   3  16       86.93       90.60      2.13 o 
  -6   3  16       99.44      104.40      1.83 o 
  -5   3  16       79.56       81.85      1.55 o 
  -4   3  16        7.83        9.98      0.56 o 
  -3   3  16        0.05        0.43      0.25 o 
  -2   3  16      342.31      359.85      3.37 o 
  -1   3  16      177.40      186.27      2.47 o 
   0   3  16      487.48      464.62      3.93 o 
   1   3  16       27.44       33.51      1.15 o 
   2   3  16       24.77       23.47      0.79 o 
   3   3  16        9.07        8.18      0.53 o 
   4   3  16       80.09       68.98      5.21 o 
   5   3  16       75.39       75.36      1.63 o 
   6   3  16      226.37      219.05      2.11 o 
  -6   4  16       26.82       27.40      1.46 o 
  -5   4  16       23.71       25.45      0.99 o 
  -4   4  16       94.21       92.52      1.74 o 
  -3   4  16       23.58       29.55      0.98 o 
  -2   4  16       78.76       80.99      1.88 o 
  -1   4  16        9.19        8.50      0.45 o 
   0   4  16       32.81       33.36      1.19 o 
   1   4  16       90.21      104.16      1.64 o 
   2   4  16       46.18       37.17      3.31 o 
   3   4  16        6.51        6.46      0.55 o 
  -9   1  17       22.90       24.00      0.83 o 
  -8   1  17       12.79       11.74      0.67 o 
  -7   1  17        7.67        8.39      0.62 o 
  -6   1  17      307.91      328.15      5.54 o 
  -5   1  17      192.44      209.64      7.06 o 
  -4   1  17        0.77        1.07      0.35 o 
  -3   1  17       29.11       27.47      1.01 o 
  -2   1  17       14.70       16.32      0.93 o 
  -1   1  17      176.93      176.88      2.66 o 
   0   1  17        7.44        6.10      0.47 o 
   1   1  17        2.26        2.33      0.36 o 
   2   1  17      196.13      195.14      2.37 o 
   3   1  17       67.97       70.58      1.16 o 
   4   1  17       95.62       96.13      1.31 o 
   5   1  17       56.43       59.10      1.07 o 
   6   1  17      353.54      363.77      2.49 o 
   7   1  17        1.67        0.86      0.13 o 
  -9   2  17       48.97       31.68      1.84 o 
  -8   2  17       41.54       41.87      1.33 o 
  -7   2  17        4.22        5.24      0.42 o 
  -6   2  17       40.33       41.70      1.28 o 
  -5   2  17        1.14        0.65      0.27 o 
  -4   2  17      149.95      157.43      5.68 o 
  -3   2  17       81.11       81.00      1.72 o 
  -2   2  17        1.76        1.46      0.39 o 
  -1   2  17       19.65       24.25      0.93 o 
   0   2  17      145.36      139.83      2.14 o 
   1   2  17       83.17       77.06      1.68 o 
   2   2  17        2.00        2.17      0.31 o 
   3   2  17      325.10      327.10      2.75 o 
   4   2  17      354.07      338.72      2.49 o 
   5   2  17       56.81       64.79      1.04 o 
   6   2  17        6.62        5.46      0.36 o 
  -7   3  17        7.46        7.17      0.46 o 
  -6   3  17       19.10       19.27      0.79 o 
  -5   3  17        6.95        6.99      0.50 o 
  -4   3  17        0.06        0.40      0.24 o 
  -3   3  17       31.60       34.38      1.09 o 
  -2   3  17       52.22       49.26      1.34 o 
  -1   3  17        3.22        2.23      0.32 o 
   0   3  17        1.65        0.92      0.23 o 
   1   3  17       23.44       25.91      0.85 o 
   2   3  17       30.71       29.66      3.51 o 
   3   3  17        1.67        0.96      0.19 o 
   4   3  17       34.05       32.85      0.96 o 
   5   3  17       60.74       65.97      1.65 o 
  -4   4  17        0.52        0.43      0.19 o 
  -3   4  17        2.05        2.64      0.32 o 
  -2   4  17       99.77       97.83      1.76 o 
  -1   4  17       20.82       23.89      1.16 o 
   0   4  17        0.03        0.13      0.17 o 
   1   4  17        2.60        1.96      0.22 o 
   2   4  17        4.96        7.28      0.49 o 
  -9   0  18      802.15      677.28      5.79 o 
  -8   0  18       32.31       33.39      1.75 o 
  -7   0  18       47.96       44.46      7.06 o 
  -6   0  18       20.43       18.91      1.65 o 
  -5   0  18       59.24       57.33      4.10 o 
  -4   0  18      217.05      227.43      7.40 o 
  -3   0  18      869.24      923.93     20.29 o 
  -2   0  18      788.15      836.78     20.59 o 
  -1   0  18       62.63       63.78      1.76 o 
   0   0  18      445.54      455.26      6.28 o 
   1   0  18      517.96      534.76      6.09 o 
   2   0  18       79.73       86.47      2.09 o 
   3   0  18      228.80      225.96      3.55 o 
   4   0  18      587.16      591.65      4.80 o 
   5   0  18      305.72      311.03      3.17 o 
   6   0  18      407.37      444.46      3.28 o 
   7   0  18        0.17       -0.16      0.19 o 
  -9   1  18       15.66       13.37      1.19 o 
  -8   1  18       54.44       50.09      1.61 o 
  -7   1  18        5.26        5.60      0.45 o 
  -6   1  18       23.91       22.55      0.81 o 
  -5   1  18      172.95      191.51      7.58 o 
  -4   1  18      283.53      304.43      7.20 o 
  -3   1  18      156.54      166.20      2.97 o 
  -2   1  18       40.08       41.87      1.42 o 
  -1   1  18        9.42       10.18      0.66 o 
   0   1  18      815.69      810.85      7.47 o 
   1   1  18       89.09       85.86      1.70 o 
   2   1  18       32.03       32.79      1.00 o 
   3   1  18        0.22        0.19      0.23 o 
   4   1  18        0.26        0.20      0.14 o 
   5   1  18       28.35       28.14      0.76 o 
   6   1  18       63.16       65.92      0.99 o 
  -8   2  18       16.46       15.87      0.82 o 
  -7   2  18       18.67       16.99      0.69 o 
  -6   2  18       26.29       27.63      0.90 o 
  -5   2  18       37.25       36.10      1.08 o 
  -4   2  18        0.41        0.97      0.24 o 
  -3   2  18       39.65       37.63      3.67 o 
  -2   2  18      278.25      266.46      3.14 o 
  -1   2  18       44.10       46.29      1.29 o 
   0   2  18        0.40        0.50      0.25 o 
   1   2  18        3.10        3.91      0.39 o 
   2   2  18        0.03        0.18      0.21 o 
   3   2  18       35.64       36.28      1.02 o 
   4   2  18      188.23      200.82      2.64 o 
   5   2  18        4.01        5.92      0.38 o 
   6   2  18       20.60       17.26      0.71 o 
  -6   3  18       55.18       53.47      1.35 o 
  -5   3  18      308.12      322.80      3.91 o 
  -4   3  18      154.07      158.58      2.88 o 
  -3   3  18       62.37       63.99      1.33 o 
  -2   3  18       37.96       41.77      1.11 o 
  -1   3  18      129.60      146.37      2.00 o 
   0   3  18       94.03       88.88      1.53 o 
   1   3  18      149.46      147.41      1.97 o 
   2   3  18       42.60       42.65      1.00 o 
   3   3  18      164.04      165.37      3.21 o 
   4   3  18        8.38        4.94      0.38 o 
  -3   4  18      114.60      115.36      2.02 o 
  -2   4  18       49.86       51.02      1.20 o 
  -1   4  18       44.30       47.74      1.19 o 
   0   4  18        4.95        5.46      0.40 o 
  -8   1  19       64.92       61.79      1.33 o 
  -7   1  19        3.27        3.97      0.39 o 
  -6   1  19       98.98       99.88      1.64 o 
  -5   1  19      124.95      127.86      2.71 o 
  -4   1  19        0.47        1.13      0.31 o 
  -3   1  19        5.97        5.92      0.51 o 
  -2   1  19      100.92      102.83      1.97 o 
  -1   1  19       28.74       27.05      0.96 o 
   0   1  19      728.90      743.02     20.35 o 
   1   1  19       64.97       71.03      1.58 o 
   2   1  19       52.56       55.80      1.21 o 
   3   1  19        9.08        8.10      0.53 o 
   4   1  19       44.24       39.44      1.23 o 
   5   1  19        4.52        4.04      0.29 o 
   6   1  19       27.35       30.93      0.96 o 
  -7   2  19      128.25      125.93      2.19 o 
  -6   2  19       14.17       11.75      0.60 o 
  -5   2  19        8.23        9.57      0.60 o 
  -4   2  19       63.11       68.70      1.96 o 
  -3   2  19       72.94       72.19      3.45 o 
  -2   2  19      233.33      231.16      2.52 o 
  -1   2  19       23.47       18.35      0.72 o 
   0   2  19       47.68       48.79      1.06 o 
   1   2  19        1.98        1.04      0.24 o 
   2   2  19       31.05       29.81      0.82 o 
   3   2  19        0.87        1.41      0.21 o 
   4   2  19      214.55      225.22      2.88 o 
   5   2  19       93.81       93.40      2.16 o 
  -5   3  19        5.29        5.72      0.40 o 
  -4   3  19        2.89        2.78      0.30 o 
  -3   3  19        0.10        0.07      0.16 o 
  -2   3  19       17.32       15.57      0.60 o 
  -1   3  19        1.26        0.64      0.17 o 
   0   3  19        4.19        3.56      0.73 o 
   1   3  19        1.45        1.00      0.18 o 
   2   3  19       72.86       64.55      2.39 o 
   3   3  19        0.20        0.36      0.15 o 
  -8   0  20      239.57      189.45     23.28 o 
  -7   0  20       65.40       68.82      2.18 o 
  -6   0  20      165.82      157.16      3.74 o 
  -5   0  20      174.56      169.83      3.44 o 
  -4   0  20        3.53        2.13      0.41 o 
  -3   0  20       35.69       35.06      1.21 o 
  -2   0  20      249.71      253.69      4.21 o 
  -1   0  20      186.64      196.20      3.32 o 
   0   0  20      419.87      422.73      5.40 o 
   1   0  20        1.03        1.49      0.34 o 
   2   0  20      157.84      158.48      2.32 o 
   3   0  20      155.62      154.88      2.68 o 
   4   0  20      222.81      236.93      3.39 o 
   5   0  20        3.23        6.93      0.62 o 
  -7   1  20        9.48        5.90      0.91 o 
  -6   1  20       28.10       25.92      2.20 o 
  -5   1  20       10.68       12.13      0.61 o 
  -4   1  20       11.19       13.91      0.63 o 
  -3   1  20        8.15        7.81      0.51 o 
  -2   1  20       20.93       19.20      0.73 o 
  -1   1  20       36.76       33.54      1.27 o 
   0   1  20      144.08      142.20      1.87 o 
   1   1  20      243.32      242.05      3.28 o 
   2   1  20       84.99       80.74      1.42 o 
   3   1  20       96.45       93.32      1.49 o 
   4   1  20       21.06       22.03      0.76 o 
   5   1  20        0.57        0.53      0.17 o 
  -6   2  20        1.77        1.39      0.25 o 
  -5   2  20       15.54       15.04      0.58 o 
  -4   2  20        7.51        6.81      0.42 o 
  -3   2  20       34.12       38.62      0.95 o 
  -2   2  20       28.92       25.71      0.85 o 
  -1   2  20        6.63        6.64      0.46 o 
   0   2  20        8.58        7.04      0.42 o 
   1   2  20      119.66      111.38      1.50 o 
   2   2  20       24.27       20.19      0.58 o 
   3   2  20       26.34       29.31      0.79 o 
   4   2  20       35.96       34.92      1.05 o 
  -4   3  20      114.73      109.17      2.19 o 
  -3   3  20       76.01       78.48      1.53 o 
  -2   3  20       50.20       41.95      0.90 o 
  -1   3  20       22.89       18.01      3.39 o 
   0   3  20        0.13        0.82      0.18 o 
   1   3  20       46.54       41.56      1.53 o 
  -6   1  21       42.09       35.17      6.03 o 
  -5   1  21      166.87      164.55      2.61 o 
  -4   1  21      389.26      377.49      6.76 o 
  -3   1  21        1.50        1.75      0.27 o 
  -2   1  21       58.85       58.03      1.28 o 
  -1   1  21       65.46       66.73      3.64 o 
   0   1  21       42.56       42.10      0.86 o 
   1   1  21       39.78       40.66      0.84 o 
   2   1  21      266.65      284.29      2.78 o 
   3   1  21      131.62      126.73      2.51 o 
   4   1  21      203.81      206.57      3.16 o 
  -5   2  21       15.56       15.69      1.77 o 
  -4   2  21       37.19       38.66      1.38 o 
  -3   2  21        3.87        6.52      0.40 o 
  -2   2  21      281.67      283.64      8.98 o 
  -1   2  21       65.65       60.60      1.12 o 
   0   2  21       30.50       29.58      0.78 o 
   1   2  21       36.84       36.65      1.20 o 
   2   2  21        3.90        2.90      0.23 o 
  -6   0  22        0.64        0.12      0.61 o 
  -5   0  22        2.76        3.30      0.65 o 
  -4   0  22      242.01      214.71      6.37 o 
  -3   0  22       27.92       25.15      1.16 o 
  -2   0  22       13.48       13.64      1.06 o 
  -1   0  22       99.12      106.61      2.24 o 
   0   0  22      102.71      100.97      1.99 o 
   1   0  22       27.44       26.18      0.80 o 
   2   0  22      120.46      117.74      2.84 o 
  -5   1  22        0.06        0.01      0.13 o 
  -4   1  22       85.42       75.65      1.22 o 
  -3   1  22        4.59        5.53      0.33 o 
  -2   1  22      115.02      115.63      4.23 o 
  -1   1  22       61.41       59.25      1.73 o 
   0   1  22       27.33       26.37      0.77 o 
   1   1  22        4.15        5.14      0.31 o 
   2   1  22       59.04       61.78      1.08 o 
  -3   2  22        3.83        4.15      0.44 o 
  -2   2  22      208.83      191.36      4.03 o 
  -1   2  22        2.10        1.98      0.22 o 
   0   2  22        0.49        0.54      0.16 o 
  -3   1  23       85.96       77.73      2.55 o 
  -2   1  23       74.87       72.64      3.45 o 
  -1   1  23       24.39       23.71      0.76 o 
   0   1  23       48.06       44.22      1.15 o 
                                                 
